# Supplementary material for: Molecular systematics and the evolution of mycoheterotrophy of tribe Neottieae (Orchidaceae, Epidendroideae)
Source: PhytoKeys. 2018 Jan 29;(94):39–49. doi: 10.3897/phytokeys.94.21346 (PMC5799734; doi:10.3897/phytokeys.94.21346)
Supplement: Supplementary material 1 — Table 1 [file phytokeys-94-039-s006.fasta]

>556Neottia_camtschatea
-----CACAAATATATTTAAATTGT------ATAATTACAAGG-AAATTTTGATTGAAAAAAGAGAGATTTCGGCAACAAAACTTCCTATATCCGCTACTCCTAAAGGAGTCTATTTACTCACTTGCTCATGATCATATCTTCGACAGTTTGATTTTTTCCGAACCTGTGGAAATTCTTGGTTATGACAATAAATCTAGTTTAATACTTGTGAAACGTTTAATTACTCAAATGTATCAACAGAAATC---------TTTGATTTTTTCGTTGAATGATTCTAACAAGAATGGATTTTTGGATCACAAGAATTACTTTTATTCTCATTTTTTTTCTCAAATGGTATCAGAAGGTTTTGGAGTCATTCTGGAAATTCCATTCTCGTCGCGATTAGTATCTTCCCTTGAAGAAAGAAAAATACCAAAATCTCAGAATTTACGATCTATTCATTCAATATTTCCCTTTTTAGAGGATAAATTCTCGCATTTAAATTATGTGTCAGATCTACTAATACCCCATCCCCTCCATCTGGAAATCTTGGTTCAAATCCTTCAATGCTGGATCAAAGATGTTCCTTCTTTGCATTTATTGTGCCTTTTTTTCCACAAATATCATAAATTGAATAGTCTCATTACTTCAAATAAATTCATTTCCGTCTTTTCAAAAAGAAAGAAAAGATTCTTTTTGTTCCTACATAATTCGTATGTATATGAATGCGAATATCTATTCCTGTTTCTTCGTAAAAAGTCTTCTTATTTACGATCAACATCTTCTAAAGTTTTTCTTGAGCGAACACATTTCTATGGAAAAAGA---------GAATATCTTATAGTAGTGTGTTGTAATTCTTTTCCGAGGATTCTATG---------------GTTCCTCGAAGATCCTTTCATACATTATGTTCGATATCAAGGAAAAGCAATTCTGGCTTCAAAGGGAACTCTTATTCTGATGAAGAAATGGAAATTTCATCTTGTGAATTTTTGGCAATCTTATTTTCACTTTTGGTCTCAACCTTATAGGATCCATATAAAGCAATTACCTAACTCTTCCTTCTCTTTTCTGGGGTATTTTTTGAGTGTACTAAAAAATCATTTGGTAGTAAAAAATCAAATGCTAGAGTATTCATTTCTAATAAATACTCTTACTCAAAAATTCGATACTATAG---CCCCAGTTATTTCTC-TTATCGGATCA-TTGTCTAAAGATCAATTTTGTACTGTATT-GGGTCAT-CCTATTAGTAAACCTATCTGGACCTATTTATCGGA-TTCTAATATTCTTGATCGATTTTGTCGGATATGTAGAAATCTTTGTCGTTATCACAGTGGATCCTCAAAGAAACAGGTTTTGTATCGTATAAAGTATATACTTCGACTTTCGTGCGCGAGAACTTTGGCTCGTAAACATAAAAGTACAGTACGCACTTTTATGCGAAGATTAGGTTCGGGATTCTTAGAAGAATTTTTTTTGGAAGAAGACCAAGCTCTTTCTTTAATCTTCCTCCAAAAAATCCCTT---------TTCCTTTACACGGATTACATAGAGAACGTATTTGGTATTTGGACATTATTCATATCAATGATCTAGTGGATCATTCATGATTGTTCATGAGACTTTTTCATTTTAAGGAAAAAAA-------AGATTCATGAATTTGTA-TTCTGAAATGCTCATATATCATATATATCAT--------CAGAATTTG---TGGTTAAATT-AACTGAGTAATCAAAATTTTCAGAATTCTT---
>559Neottia_camtschatea
-----CACAAATATATTTAAATTGT------ATAATTACAAGG-AAATTTTGATTGAAAAAAGAGAGATTTCGGCAACAAAACTTCCTATATCCGCTACTCCTAAAGGAGTCTATTTACTCACTTGCTCATGATCATATCTTCGACAGTTTGATTTTTTCCGAACCTGTGGAAATTCTTGGTTATGACAATAAATCTAGTTTAATACTTGTGAAACGTTTAATTACTCAAATGTATCAACAGAAATC---------TTTGATTTTTTCGTTGAATGATTCTAACAAGAATGGATTTTTGGATCACAAGAATTACTTTTATTCTCATTTTTTTTCTCAAATGGTATCAGAAGGTTTTGGAGTCATTCTGGAAATTCCATTCTCGTCGCGATTAGTATCTTCCCTTGAAGAAAGAAAAATACCAAAATCTCAGAATTTACGATCTATTCATTCAATATTTCCCTTTTTAGAGGATAAATTCTCGCATTTAAATTATGTGTCAGATCTACTAATACCCCATCCCCTCCATCTGGAAATCTTGGTTCAAATCCTTCAATGCTGGATCAAAGATGTTCCTTCTTTGCATTTATTGTGCCTTTTTTTCCACAAATATCATAAATTGAATAGTCTCATTACTTCAAATAAATTCATTTCCGTCTTTTCAAAAAGAAAGAAAAGATTCTTTTTGTTCCTACATAATTCGTATGTATATGAATGCGAATATCTATTCCTGTTTCTTCGTAAAAAGTCTTCTTATTTACGATCAACATCTTCTAAAGTTTTTCTTGAGCGAACACATTTCTATGGAAAAAGA---------GAATATCTTATAGTAGTGTGTTGTAATTCTTTTCCGAGGATTCTATG---------------GTTCCTCGAAGATCCTTTCATACATTATGTTCGATATCAAGGAAAAGCAATTCTGGCTTCAAAGGGAACTCTTATTCTGATGAAGAAATGGAAATTTCATCTTGTGAATTTTTGGCAATCTTATTTTCACTTTTGGTCTCAACCTTATAGGATCCATATAAAGCAATTACCTAACTCTTCCTTCTCTTTTCTGGGGTATTTTTTGAGTGTACTAAAAAATCATTTGGTAGTAAAAAATCAAATGCTAGAGTATTCATTTCTAATAAATACTCTTACTCAAAAATTCGATACTATAG---CCCCAGTTATTTCTC-TTATCGGATCA-TTGTCTAAAGATCAATTTTGTACTGTATT-GGGTCAT-CCTATTAGTAAACCTATCTGGACCTATTTATCGGA-TTCTAATATTCTTGATCGATTTTGTCGGATATGTAGAAATCTTTGTCGTTATCACAGTGGATCCTCAAAGAAACAGGTTTTGTATCGTATAAAGTATATACTTCGACTTTCGTGCGCGAGAACTTTGGCTCGTAAACATAAAAGTACAGTACGCACTTTTATGCGAAGATTAGGTTCGGGATTCTTAGAAGAATTTTTTTTGGAAGAAGACCAAGCTCTTTCTTTAATCTTCCTCCAAAAAATCCCTT---------TTCCTTTACACGGATTACATAGAGAACGTATTTGGTATTTGGACATTATTCATATCAATGATCTAGTGGATCATTCATGATTGTTCATGAGACTTTTTCATTTTAAGGAAAAAAA-------AGATTCATGAATTTGTA-TTCTGAAATGCTCATATATCATATATATCAT--------CAGAATTTG---TGGTTAAATT-AACTGAGTAATCAAAATTTTCAGAATTCTT---
>552Neottia_listeroides
-----CACAAATATATGTAAATTGT------AAAATTACAAGG-AAATTTTGATTGAAAAAAGAGAGATTTCGGCAACAAAACTTCCTATATCCGCTACTCCTAAAGGAGTCTATTTACTCACTTGCTCATGATCATATCTTCAACAGTTTGATTTTTTTCGAACCTGTGGAAATTCTTGGTTATGACAATAAATCTAGTTTAGTACTTGTGAAACGTTTAATTACTCAAATATATCAACAGAAATC---------TTTGATTTTTTCGTTGAATGATTCTAACAAGAATGGATTTTGGGGTCACAAGAATTCCTTTTATTCTCATTTTTTTTATCAAATGGTATCAGAAGGTTTTGGAGTCATTCTGGAAATTCCATTCTCGTCGCGATTATTATCTTCCCTTGAAGAAATAAAAATACCAAAATCTCAGAATTTACGATCTATTCATTCAATATTTCCCTTTTTAGAGGATAAATTCTCGCATTTAAATTATGTGTCAGATCTACTAATACCCCATCCCCTCCATCTGGAAATCTTGGTTCAAATCCTTCAATGCTGGATCAAAGATGTTCCTTCTTTGCATTTATTGCGACTTTTTTTCCACGAATATCATCAATTGAATAATCTCATTACTTCAAATAAATTCATTCACGTCTTTTCAAAAAGAAAGAAAAGATTCTTTTGTTTCCTACATAATTCTTATGTATATGAATGTGAATATATATTCCTGTTTCTTCGTAAAAAGTCTTCTTATTTACGATCAACATCTTCTGGAGTTTTTCTTGAGCGAACACATTTCTATGGAAAAATAGAATATCTTGAATATCTTATAGTAGTGCGTTGTAATTTTTTTCAAAGGATTCTATG---------------GTTCCTCGAAGATCCTTTCATACATTATGTTCGATATCAAGGAAAAGCAATTTTGGCTTCAAAAGGAACTCTTATTCTGATGAAGAAATGGAAATTTCATCTTGTGAATTTTTGGCAATCTTATTTTCACTTTTGGTCTCAACCTTATAGAATCCATATAAAGCAATTACCTAACTCTTCCTTCTCTTTTCTGGGATATTTTTTGAGTGTACTAAAAAATCATTTGGTAGTAAGAAATCAAATGCTAGAGTATTCATTTCTAATAAATACTCTGACTCAAAAATTTGATACTATAG---CTCCAGTTATTTCTA-TTATTGGATCT-TTGTCTAAAGATCAATTTTGTACTGTATT-TGGTCAT-CCTATTAGTAAACCGATCTGGGCCGATTTATCAGA-TTCTGATATTCTTGATCGATTTTGTCGGATATGTAGAAATCTTTGTCGTTATCACAGTGGATCCTCAAAGAAACAGGTTTTGTATCGTATAAAATATATACTTCGACTTTCGTGTGCTAGAACTTTGGCTCGTAAACATAAAAGTACAGTACGCACTTTTATGCGAAGATTAGGTTCGGGATTCTTAGAAGAATTTTTTTTGGAAGAAGAACAAGCTCTTTCTTTAATCTTCCTCCAAAAAATCCCTTTCCCTTTACTTCCTTTACACGGATTACATAGAGAACGTATTTGGTATTTGGACATTATCCGTATCAATGATCTGGTGGATCATTCATGATCATTCATGATACTA--AGGAAAAAAGGAAAAAAA-------AGATTCATAAATTTGTA-TTCTGAAATGCTCATATATA-TATATATCGT--------CAGAA----------------------------------TTTTCAGAATTCTT---
>Holopogon_smithianus
----------ATATATGTAAATTGT------AAAATTACAAGG-AAATTTTGATTGAAAAAAGAAAGATTTCGGCAACAAAACTTCCTATACCCGCTACTCCTAAAGGAGTCTATTTACTCACTTGCTCAAGATCATATCTTCAACAGTTTGATTTTTTCCGAACCTGTGGAAATTCTTGGTTATGACAATAAATCTAGTTTAGTACTTGTGAAACGTTTAATTACTCAAATATATCAACAGAAATCACAGAAATCTTTGATTTTTTCGTTGAATGATTTTAACAAGAATGGATTTTGGGGTCACAAGAATTCCTTTTATTCTCATTTTTTTTCTCAAATGGTATCAGAAGGTTTTGGAGTCATTCTGGAAATTCCATTCTCGTCGCGATTAGTATCTTCCTTCGAAGAAAGAAAAATACCAAAATCTCAGAATTTACGATCTATTCATTCAATATTTCCCTTTTTAGAGGATAAATTCTCGCATTTAAATTATGTGTCAGATCTACTAATACCCCATCCCCCCCACCTGGAAATCTTGGTTCAAATCCTTCAATGCTGGATCAAAGATGTTCCTTCTTTGCATTTATTGCGACTTTTTTTCCATGAATATCATCAATTGAATAGTCTCATTACTTCAAATAAATTCATTCACGTCTTTTCAAAAAGAAAGAAAAGATTCTTTTGGTTCCTACATAATTCTTATATATATGAATGTGAATATCTATTCCTGTTTCTTCGTAAAAAGTCTTCTTATTTACGATCAACATCTTCTGGAGTTTTTCTTGAGCGAACACATTTCTATGGAAAAAGAGAATATCTTGAATATCTTATAATAGTGTGTTGTAATTTTTTTCAGAGGATTCTATG---------------GTTCCTCGAAGATCCTTTCATACATTATGTTCGATATCAAGGAAAAGCAATTTTGGCTTCAAAGGGAACTCTTATTCTGATGAAGAAATGGAAATTTCATCTTGTGAATTTTTGGCAATCTTATTTTCACTTTTGGTCTCAACCTTATAGAATCCATATAAAGCAATTACCTAACTCTTCCTTCTCTTTTATGGGATATTTTTTGAGTGTACTAAAAAATCATTTGGTAGTAAGAAATCAAATGCTAGAGTATTCATTTCTAATAAATACTCTGACTCAAAAATTTGATACTATAG---CTCCAGTTATTTCTC-TTATTGGATCT-TTGTCTAAAGATCAATTTTGTACTGTATT-CGGTCAT-CCTATAAGTAAACCAATCTGGGCCGATTTATCAGA-TTCTGATATTCTTGATCGATTTTGTCGGATATGTAGAAATCTTTGTCGTTATCACAGTGGATCCTCAAAGAAACAGGTTTTGTATCGTATAAAATATATACTTCGACTTTCGTGTGCTAGAACTTTGGCTCGTAAACATAAAAGTACAGTACGCACTTTTATGCGAAGATTAGGTTCGGGATTCTTAGAAGAATTTTTTTTGGAAGAAGAACAAGCTCTTTCTTTAATCTTCCTCCAAAAAATCCCTTTCCCTTTACTTCCTTTACACGGATTACATAGAGAACGTATTTGGTATTTGGACATTATCCGTATCAATGATCTGGTGGATCCTTCATGATTGTTCATGATA-------------AGGAAAAAAA-------AGATTCATGAATTTGTA-TTCTGAAATGCTCATATATCATATATATCGT--------CAGAA----------------------------------TTTTCAGAATTCTT---
>558Listera_pinetorum
-----TAGAAATATATGTAAATTGT------AGAATTACAAGG-AAATTTCGATTGAAAAAAGATAGATTTCGGCAACAAAACTTCCTATATCCGCTACTCCTGAAGGAGTCTATTTACTCACTTGCTCATGATCATATCTTCAACAGTTTGATTTTTTCCGAACCTGTGGAAATTATTGGTTATGACAATAAATCTAGTTTAGTACTTGTAAAACGTTTAATTACTCGAATGTATCAACAGAAATC---------TTTGATTTTTTCGTTGAATGATTCTAACCAAAATGGATTTTGGGGTCGCAAGAATTCTTTTTCTTCTCATTTTTTTTCTCAAATGGTATCAGAAGGTTTTGGAGTGATTCTGGAAATTCCATTCTCGTCGCGATTAGTATCTTCCCTTGAAGAAAAAAAAATACCAAAATATCAGAATTTACGATCTATTCATTCAATATTTCCTTTTTTAGAGGATAAATTCTCGCATTTAAATTATGTGTCAGATCTACTAATACCCCATCCCCCCCACCTGGAAATCTTGGTTCAAATCCTTCAATGCTGGATAAAAGATGTTCCTTCTTTGCATTTATTGCGACTTTTTTTCCACGAATATCATAATTTGAATAGTCTCATTACTTCAAAGAAATTCATTCGCGTCTTTTCAAAAAGAAAGAAAAGATTCTTTTGGTTCCTACATAATTCTTATGTATATGAATGCGAATATCTATTCCTGTTTCTTCGTAAAAAGTCTTCTTATTTACGATCAACATCTTCTGGAGTCTTTCTTGAGCGAACACATTTCTATGGAAAAAGA---------GAATATCTTATAGTAGTGTATTGTAATTCTTTTCAGAGGATTCTATG---------------GTTCCTCAAAGATCCTTTTATACATTATGTTCGATATCAAGGAAAAGCAATTCTGGCTTCAAAGGGAACTCTTATTCTGATGAAGAAATGGAAATTTCATCTTGTGAATTTTTGGCAATCTTATTTTCACTTTTGGTCTCAACCTTATAGGATCCATATAAAGCAATTACCTAACTCTTCCTTCTCTTTTCTGGGGTATTTTTCAAGTGTACTAAAAAATCCTTTGGTAGTAAGAAATCAAATGCTAGAGTATTCATTTCTAATAAATACTCTGACTCAAAAATTCGATACTCTAG---CCCCAGTTATTTCTC-TTATTGGATCA-TTGTCTAAAGATCAATTTTGTACTGTATT-GGGTCAT-CCTATTAGTAAACCAATCTGGACCGATTTATCGGA-TTCTGATATTCTTGATCGGTTTTGTCGGATATGTAGAAATCTTTGTCGTTATCACAGCGGATCCTCAAAGAAACAGGTTTTGTATCGTATAAAGTATATACTTCGACTTTCGTGTGCTAGGACTTTGGCTCGTAAACATAAAAGTACAGTACGCACTTTTATGCGAAGATTAGGTTCGGGATTCTTAGAAGAATTTTTTTTGGAAGAAGAACAAGTTCTTTCTTTAATCTTCCTCCAAAAAATCCCTT---------TTCCTTTACACGGATTGCATAGAGAACGTATTTGGTATTTGGACATTATCCGTATCGATGATCTGGTGAATCATTCATGATTGTTCATGAGACTTTTTCATTTTAAGGAAAAAAA--------GATTCATGAATTTGTA-TTCTGAAATGCTCATATACAATATATATC----ATCTATCATATATAT--------------CA-----------------TCAGAAGTCTT---
>561Listera_grandiflora
-----TAGAAATATATGTAAATTGT------AGAATTACAAGG-AAATTTCGATTGAAAAAAGATAGATTTCGGCAACAAAACTTCCTATATCCGCTACTCCTGAAGGAGTCTATTTACTCACTTGCTCATGATCATATCTTCAAAAGTTTGATTTTTTCCGAACCTGTGGAAATTATTGGTTATGACAATAAATCTAGTTTAGTACTTGTGAAACGTTTAATTACTCGAATGTATCAACAGAAATC---------TTTGATTTTTTCGTTGAATGATTCTAACCAAAATGGATTTTGGGGTCACAAGAATTCTTTTTCTTCTCATTTTTTTTCTCAAAAGGTATCAGAAGGTTTTGGAGTGATTCTGGAAATTCCATTCTCGTCGCGATTAGTATCTTCCCTTGAAGAAAGAAAAATACCAAAATATCAGAATTTACGATCTATTCATTCAATATTTCCTTTTTTAGAGGATAAATTCTCGCATTTAAATTATGTGTCAGATCTACTAATACCCCATCCCCCCCACCTAGAAATCTTGGTTCAAATCCTTCAATGCTGGATAAAAGATGTTCCTTCTTTGCATTTATTGCGACTTTTTTTTCACGAATATCATAATTTGAATAGTCTCATTACTTCAAAGAAATTCATTCACGTCTTTTCAAAAAGAAAGAAACGATTCTTTTGGTTCCTACATAATTCTTATGTATATGAATGCGAATATCTATTCCTGTTTCTTCGTAAAAAGTCTTCTTATTTACGATCAACATCTTCTGCAGTCTTTCTTGAGCGAACACATTTCTATGGAAAAAGA---------GAATATCTTATAGTAGTGTATTGTAATTCTTTTCAGAGGATTCTATG---------------GTTCCTCAAAGATCCTTTTATACATTATGTTCGATATCAAGGAAAAGCAATTCTGGCTTCAAAGGGAACTCTTCTTCTGATGAAGAAATGGAAATTTCATCTTGTGAATTTTTGGCAATCTTATTTTCACTTTTGGTCTCAACCTTATAGGATCCATATAAAGCAATTACCTAATTCTTCCTTCTCTTTTCTGGGGTATTTTTCAAGTGTACTAAAAAATCCTTTGGTAGTAAGAAATCAAATGCTAGAGTATTCATTTCTAATAAATACTCTGACTCAAAAATTCGATACTCTAG---CCCCAGTTATTTCTC-TTATTGGATCA-TTGTCTAAAGATCAATTTTGTACTGTATT-GGGTCAT-CCTATTAGTAAACCGATCTGGACCGATTTATCGGA-TTCTGATATTCTTGATCGGTTTTGTCGGATATGTAGAAATCTTTGTCGTTATCATAGCGGATCCTCAAAGAAACAGGTTTTGTATCGTATAAAGTATATACTTCGACTTTCGTGTGCTAGGACTTTGGCTCGTAAACATAAAAGTACAGTACGCACTTTTATGCGAAGATTAGGTTCGGGATTCTTAGAAGAATTTTTTTTGGAAGAAGAACAAGCTCTTTCTTTAATCTTCCTCCAAAAAATCCCTT---------TTCCTTTACACGGATTGCATAGAGAACGTATTTGGTATTTGGACATTATCCGTATCGATGATCTGGTAAATCATTCATGATTGTTCATGAGACTTTTTCATTTTAAGGAAAAAAA--------GATTCATGAATTTGTA-TTCTGAAATGCTCATATATAATATATATC----ATCTATCATATATAT--------------CA-----------------TCAGAAGTC-----
>Listera_cordata
----------------------------------------------------------------------------------------------------------------------------------------------------------------------------------------------------------------------------------------------------------------------------------------------------------------------------------------------------------------------------------------------------------------------------------------------------------------------------------------------------------------------------------------------------------------------------------------------TTCTTTGCATTTATTGCGATTTTTTTTCCACGAATATCATAATTTGAATAGTCTCATTACTTCAAAAAAATTCATTCACGTCTTTTCAAAAAGAAAGAAAAGATTCTTTTGGTTCCTACATAATTCTTATGTATATGAATGCGAATATCTATTCCTGTTTCTTCGTAAACAGTCTTCTTATTTACGATCAACATCTTCCGGAGTCTTTCTTGAGCGAACACATTTCTATGGAAAAAGA---------GAATATCTTATAGTAGTATGTTGTAATTATTGTCAGAGAATTCTATG---------------GTTCCTCAAAGATCCTTTCATACATTATATTCGATATCAAGGAAAAGCAATTTTGGCTTCAAAGGGAACTCTTATTCTGATGAAGAAATGGAAATTTCATCTTGTTAATTTTTGGCAATCTTATTTTCACTTTTGGTCTCAACCTTATAGGATCCATATAAAGCAATTACCTAACTCTTCCTTCTCTTTTCTGGGGTATTTTTCGAGTGTACTAAAAAATCCTTTGGTAGTAAGAAATCAAATGCTAGAGTATTCATTTCTAATCAATACTCTGACTCAAAAATTCGATACCATAG---CCCCTGTTATTTCTA-TTATTGGATCA-TTGTCAAAAGATCAATTTTGTACTGTATT-GGGTCAT-CCTATTAGTAAACCGATCTGGACCGATCTATCGGA-TTCTGATATTATTGATCGGTTTTGTCGGATATGTAGAAATCTTTGTCGTTATCACAGCGGATCCTCAAAGAAAAAGGTTTTGTATCGTATAAAGTATATAC-------------------------------------------------------------------------------------------------------------------------------------------------------------------------------------------------------------------------------------------------------------------------------------------------------------------------------------------------------------------------------------------------------
>351Listera_nujiangensis
-----TATAAATATATGTAAATTGT------AGAATTACAAGG-AAATTTTGATTGAAAAAAGAGAGATTTCGGCAACAAAACTTCCTATATCCGCTACTCCTGAAGGAGTCTATTTACTCACTTGCTCATGATCATATCTTCAACAGTTTGATTTTTTCCGAACCTGTGGAAATTCTTGGTTATGACAATAAATCTAGTTTAGTACTTGTGAAACGTTTAATTACTCGAATGTATCAACAGAAATC---------TTTGATTTTTTCGTTGAATGATTCTAACAAAAATGGATTTTGGGGTCACAAGAATTCCTTTTATTCTCATTTTTTTTCTCTAATGGTATCCGAAGGTTTTGGAGTCATTCTGGAAATTCCATTCTCGTCGCGATTAGTATCTTCCCTTGAAGAAAGAAAAATACCAAAATCTCAGAATTTACGATCTATTCATTCAATATTTCCCTTTTTAGAGGATAAATTCTCGCATTTAAATTATGTGTCAGATCTACTAATACCCCATCCCCTCCATCTGGAAATCTTGGTTCAAATCCTTCAATGCTGGATCAAAGATGTTCCTTCTTTGCATTTATTGCGACTGTTTTTCCACGAATATCATAATTTAAATAGTCTCATTACTTCAAAGAAATTCATTCACGTCTTTTCAAAAAGAAAGAAAAGATTCTTTGGGTTCCTACATAATTCTTATGTATATGAATGCGAATATCTATTCCTATTTCTTTGTAAAAAGTCTTCTTATTTACGATCAACATCTTCTGGAGTCTTTCTTGAGCGAACACATTTCTATGGAAAAAGA---------GAATATCTTATAGTAGTGTGTTGTAATTCTTTTCAGAGGATTCTATG---------------GTTCCTCAAAGATCCGAACATACATTATGTTCGATATCAAGGAAAAGCAATTCTGGCTTCAAAGGGAACTCTTATTCTGATGAAGAAATGGAAATTTCATCTTGTGAATTTTTGGCAATCTTATTTTCACTTTTGGTCTCAACCTTATAGGATCCATATAAAGCAATTACCTAACTCTTCCTTCTATTTTCTGGGGTATTTTTTGAGTGTACTAAAAAATCCTTTGGTAGTACGAAATCAAATGCTAGAGTATTCATTTCTAATAAATACTCTGACTCAAAAATTCGATACTATAG---CCCCAGTTCTTTATCTTTATTGGATCA-TTGTCTAAAGATCAATTTTGTACTGTATTGGGGTCATCCCTATTAGTAAACCGATCTGGACCGATTTATCGGATTTCTGATATTCTTGATCGATTTTGTCGGATATGTAGAAATCTTTGTCGTTATCACAGCGGATCCTCAAAGAAACAGGTTTTGTATCGTATAAAGTATATACTTCGACTTTCGTGTGCTAGAACTTTGGCTCGTAAACATAAAAGTACAGTACGCACTTTTATGCGAAGATTAGGTTCGGGATTCTTAGAAGAATTTTTTTTGGAAGAAGAACAAGCTCTTTCTTTAATCTTCCTCCAAAAAATCCCTT---------TTCCTTTACACGGATTACATAGAGAACGTATTTGGTATTTGGACATTATCCGTATCAATGATCTGGTGGATCATTCATGATTGTTCATGAGACTTTTTCATTTTAAGTAAAAAAA--------AATTCATGAATTTGTC-TTCTGAAATGCTCTTATATCAT-----------ATATATCATAAGAATTCGTGGTTAAATT-CACTGAGTAATCAAAATTTTCAGAATTCTT---
>551Listera_nujiangensis
-----TATAAATATATGTAAATTGT------AGAATTACAAGG-AAATTTTGATTGAAAAAAGAGAGATTTCGGCAACAAAACTTCCTATATCCGCTACTCCTGAAGGAGTCTATTTACTCACTTGCTCATGATCATATCTTCAACAGTTTGATTTTTTCCGAACCTGTGGAAATTCTTGGTTATGACAATAAATCTAGTTTAGTACTTGTGAAACGTTTAATTACTCGAATGTATCAACAGAAATC---------TTTGATTTTTTCGTTGAATGATTCTAACAAAAATGGATTTTGGGGTCACAAGAATTCCTTTTATTCTCATTTTTTTTCTCTAATGGTATCCGAAGGTTTTGGAGTCATTCTGGAAATTCCATTCTCGTCGCGATTAGTATCTTCCCTTGAAGAAAGAAAAATACCAAAATCTCAGAATTTACGATCTATTCATTCAATATTTCCCTTTTTAGAGGATAAATTCTCGCATTTAAATTATGTGTCAGATCTACTAATACCCCATCCCCTCCATCTGGAAATCTTGGTTCAAATCCTTCAATGCTGGATCAAAGATGTTCCTTCTTTGCATTTATTGCGACTGTTTTTCCACGAATATCATAATTTAAATAGTCTCATTACTTCAAAGAAATTCATTCACGTCTTTTCAAAAAGAAAGAAAAGATTCTTTGGGTTCCTACATAATTCTTATGTATATGAATGCGAATATCTATTCCTATTTCTTTGTAAAAAGTCTTCTTATTTACGATCAACATCTTCTGGAGTCTTTCTTGAGCGAACACATTTCTATGGAAAAAGA---------GAATATCTTATAGTAGTGTGTTGTAATTCTTTTCAGAGGATTCTATG---------------GTTCCTCAAAGATCCGAACATACATTATGTTCGATATCAAGGAAAAGCAATTCTGGCTTCAAAGGGAACTCTTATTCTGATGAAGAAATGGAAATTTCATCTTGTGAATTTTTGGCAATCTTATTTTCACTTTTGGTCTCAACCTTATAGGATCCATATAAAGCAATTACCTAACTCTTCCTTCTATTTTCTGGGGTATTTTTTGAGTGTACTAAAAAATCCTTTGGTAGTACGAAATCAAATGCTAGAGTATTCATTTCTAATAAATACTCTGACTCAAAAATTCGATACTATAG---CCCCAGTTCTTTATC-TTATTGGATCA-TTGTCTAAAGATCAATTTTGTACTGTATT-GGGTCAT-CCTATTAGTAAACCGATCTGGACCGATTTATCGGA-TTCTGATATTCTTGATCGATTTTGTCGGATATGTAGAAATCTTTGTCGTTATCACAGCGGATCCTCAAAGAAACAGGTTTTGTATCGTATAAAGTATATACTTCGACTTTCGTGTGCTAGAACTTTGGCTCGTAAACATAAAAGTACAGTACGCACTTTTATGCGAAGATTAGGTTCGGGATTCTTAGAAGAATTTTTTTTGGAAGAAGAACAAGCTCTTTCTTTAATCTTCCTCCAAAAAATCCCTT---------TTCCTTTACACGGATTACATAGAGAACGTATTTGGTATTTGGACATTATCCGTATCAATGATCTGGTGGATCATTCATGATTGTTCATGAGACTTTTTCATTTTAAGTAAAAAAA--------AATTCATGAATTTGTC-TTCTGAAATGCTCTTATATCAT-----------ATATATCATAAGAATTCGTGGTTAAATT-CACTGAGTAATCAAAATTTTCAGAATTCTT---
>367Listera_fugongensis
-----TATAAATATATGTAAATTGT------AGAATTACAAGG-AAATTTTGATTGAAAAAAGAGAGATTTCGGCAACAAAACTTCCTATATCCGCTACTCCTGAAGGAGTCTATTTACTCACTTGCTCATGATCATATCTTCAACAGTTTGATTTTTTCCGAACCTGTGGAAATTCTTGGTTATGACAATAAATCTAGTTTAGTACTTGTGAAACGTTTAATTACTCGAATGTATCAACAGAAATC---------TTTGATTTTTTCGTTGAATGATTCTAACAAAAATGTATTTTGGGGTCACAAGAATTCCTTTTATTCTCATTTTTTTTCTCTAATGGTATCCGAAGGTTTTGGAGTCATTCTGGAAATTCCATTCTCGTCGCGATTAGTATCTTCCCTTGAAGAAAGAAAAATACCAAAATCTCAGAATTTACGATCTATTCATTCAATATTTCCCTTTTTAGAGGATAAATTCTCGCATTTAAATTATGTGTCAGATCTACTAATACCCCATCCCCTCCATCTGGAAATCTTGGTTCAAATCCTTCAATGCTGGATCAAAGATGTTCCTTCTTTGCATTTATTGCGACTGTTTTTTCACGAATATCATAATTTAAATAGTCTCATTACTTCAAAGAAATTCATTCATGTCTTTTCAAAAAGAAAGAAAAGATTCTTTGGGTTCCTACATAATTCTTATGTATATGAATGCGAATATCTATTCCTGTTTCTTTTGAAAAAGTCTTCTTATTTACGATCAACATCTTCTGGAGTCTTTCTTGAGCGAACACATTTCTATGGAAAAAGA---------GAATATCTTATAGTAGTGTGTTGTAATTCTTTTCAGAGGATTCTATG---------------GTTCCTCAAAGATCCGAACATACATTATGTTCGATATCAAGGAAAAGCAATTCTGGCTTCAAAGGGAACTCTTCTTCTGATGAAGAAATGGAAATTTCATCTTGTGAATTTTTGGCAATCTTATTTTCACTTTTGGTCTCAACCTTATAGGATCCATATAAAGCAATTACCTAACTCTTCCTTCTATTTTCTGGGGTATTTTTTGAGTGTACTAAAAAATCCTTTGGTAGTAAGAAATCAAATGCTAGAGTATTCATTTCTAATAAATACTCTGACTCAAAAATTCGATACTATAG---CCCCAGTTCTTTATC-TTATTGGATCA-TTGTCGAAAGATCAATTTTGTACTGTATT-GGGTCAT-CCTATTAGTAAACCGATCTGGACCGATTTATCGGA-TTCTGATATTCTTGATCGATTTTGTCGGATATGTAGAAATCTTTGTCGTTATCACAGCGGATCCTCAAAGAAACAGGTTTTGTATCGTATAAAGTATATACTTCGACTTTCGTGTGCTAGAACTTTGGCTCGTAAACATAAAAGTACAGTACGCACTTTTATGCGAAGATTAGGTTCGGGATTCTTAGAAGAATTTTTTTTGGAAGAAGAACAAGCTCTTTCTTTAATCTTCCTCCAAAAAATCCCTT---------TTCCTTTACACGGATTACATAGAGAACGTATTTGGTATTTGGACATTATCCGTATCAATGATCTGGTGGATCATTCATGATTATTCATGAGACTTTTTCATTTTAAGGAAAAAAA---------ATTCATGAATTTGTC-TTCTGAAATGCTCATATATCAT--------------------CAGAATTCGTGGTTAAATT-CACTGAGTAATCAAAATTTTCAGAATTCTT---
>554Listera_divaricata
-----TATAAATATATGTAAATTTT------AGAATTACAAGG-AAATTTTGATTGAAAAAAGAGAGATTTCGGCAACAAAACTTCCTATATCCGCTACTCCTGAAGGAGTCTATTTACTCACTTGCTCATGATCATATCTTCAACAGTCGGATTTTTTCCGAACCTGTGGAAATTCTTGGTTCTGACAATAAATCTAGTTTAGTACTTGTGAAACGTTTAATTACTCGAATGTATCAACAGAAATC---------TTTGATTTTTTCGTTGAATGATTCTAACAAAAATGGATTTTGGGGTCACAAGAATTCCTTTTATTCTCATTTTTTTTCTCTAATGGTATCCGAAGGTTTTGGAGTCATTCTGGAAATTCCATTCTCGTCGCGATTAGTATCTTCCCTTGAAGAAAGAAAAATACCAAAATCTCAGAATTTACGATCTATTCATTCAATATTTCCCTTTTTAGAGGATAAATTCTCGCATTTAAATTATGTGTCAGATCTACTAATACCCCATCCCCTCCATCTGGAAATCTTGGTTCAAATCCTTCAATGCTGGATCAAAGATGTTCCTTCTTTGCATTTATTGCGACTGTTTTTCCACGAATATCATAATTTAAATAGTCTCATTACTTCAAAGAAATTCATTCACGTCTTTTCAAAAAGAAAGAAAAGATTCTTTGGGTTCCTACATAATTCTTATGTATATGAATGCGAATATCTATTCCTGTTTCTTTGTAAAAAGTCTTCTTATTTACGATCAACATCTTCTGGAGTCTTTCTTGAGCGAACACATTTCTATGGAAAAAGA---------GAATATCTTATAGTAGTGTGTTGTAATTCTTTTCAGAGGATTCTATG---------------GTTCCTCAAAGATCCGAACATACATTATGTTCGATATCAAGGAAAAGCAATTCTGGCTTCAAAGGGAACTCTTATTCTGATGAAGAAATGGAAATTTCATCTTGTGAATTTTTGGCAATCTTATTTTCACTTTTGGTCTCAACCTTATAGGATCCATATAAAGCAATTACCTAACTCTTCCTTCTATTTTCTGGGGTATTTTTTGAGTGTACTAAAAAATCCTTTGGTAGTAAGAAATCAAATGCTAGAGTATTCATTTCTAATAAATACTCTGACTCAAAAATTTGATACTATAG---CCCCAGTTCTTTATC-TTATTGGATCA-TTGTCTAAAGATCAATTTTGTACTGTATT-GGGTCAT-CCTATTAGTAAACCGATCTGGACCGATTTATCGGA-TTCTGATATTCTTGATCGATTTTGTCGGATATGTAGAAATCTTTGTCGTTATCACAGCGGATCCTCAAAGAAACAGGTTTTGTATCGTATAAAGTATATACTTCGACTTTCGTGTGCTAGAACTTTGGCTCGTAAACATAAAAGTACAGTACGCACTTTTATGCGAAGATTAGGTTCGGGATTCTTAGAAGAATTTTTTTTGGAAGAAGAACAAGCTCTTTCTTTAATCTTCCTCCAAAAAATCCCTT---------TTCCTTTACACGGATTACATAGAGAACGTATTTGGTATTTGGACATTATCCGTATCAATGATCTGGTGGATCATTCATGATTGTTCATGAGACTTTTTCATTTTAAGGAAAAAAAA-------ACTTCATGAATTTGTC-TTCTGAAATGCTCATATATCAT-----------ATATATCATCAGAATTCGTGGTTAAATT-CACTGAGTAATCAAAATTTTCAGAATTCTT---
>562Listera_miranthera
-----TAGAAATATATGTAAATTGT------AGAATTACAAGG-AAATTTTGATTGAAAAAAGAGAGATTTCGGCAACAAAACTTCCTATATCCGCTACTCCTTAAGGAGTCTATTTACTCACTTGCTCATGATCATATCTTAAACAGTTTTATTTTTTCCGAACCCGTGGAAATTCTTGGTTATGACAATAAATCTAGTTTAGTACTTGTGAAACGTTTAATTACTCGAATGTATCAACAGAAAGA---------TTTGATTTTTTCGTTGAATGATTCTAACAAAAATGGATTTTGGGGTCACAAGAATTTCTTTTATTCTCATTTTTTTTCTCTAATGGTATCCGAAGGTTTTGGAGTCATTCTGGAAATTCCATTCTCGTCGCGATTAGTATCTTCCCTTGAAGAAAGAAAAAGACCAAAATATCAGAATTTACGATCTATTCATTCAATATTTCCCTTTTTAGAGGATAAATTCTCGCATTTAAATTATGTGTCAGATCTACTAATACCCCATCCCCCCCATCTGGAAATCTTGGTTCAAATCCTTCAATGCTGGATCAAAGATGTTCCTTCTTTGCATTTATTGCGACTTTTTTTCCACGAATATCATAATTTGAATAGTCTCATTACTTCAAAGAAATTCATTCACGTCTTTTCAAAAAGAAAGAAAAGATTCTTTGGGTTCCTACATAATTCTTATGTATATGAATGCGAATATCTATTCCTTTTTCTTCGTAAAAAGTCTTCTTATTTACGATCAACATCTTCTGGAGTCTTTCTTGAGCGAACACATTTCTATGGAAAAAGA---------GAATATCTTATAGTAGTGTGTTGTAATTCTTTTCAGAGGATTCTTTG---------------GTTCTTCAAAGATCCTTTCATACATTATGTTCGATATCAAGGAAAAGCAATTCTGGCTTCAAAGGGAACTCTTATTCTGATGAAGAAATGGAAATTTCATCTTGTGAATTTTTGGCAATCTTATTTTCACTTTTGGTCTCAACCTTATAGGATCCATATAAAGCAATTACCTAACTCTTCCTTCTATTTTCTGGGGTATTTTTTGAGTGTACTAAAAAAACCTTTGGTAGTAAGAAATCAAATGCTAGAGTATTCATTTCTAATAAATACTCTGACTCAAAAATTCGATACTATAG---CCCCAGTTATTTATC-TTATCGAATCA-TTGTCTAAAGATCAATTTTGTACTGTATT-GGGTCAT-CCTATTAGTAAACCGATCTGGACCGATTTATCGGA-TTCTGATATTCTTGATCGATTTTGTCGTATATGTAGAAATCTTTGTCGTTATCACAGCGGATCCTCAAAGAAACAGGTTTTGTATCGTATAAAGTATATACTTCGACTTTCGTGTGCTAGAACTTTGGCTCGTAAACATAAAAGTACAGTACGCACTTTTATGCGAAGATTAGGTTCGGGATTCTTAGAAGAATTTTTTTTGGAAGAAGAACAAGCTCTTTCTTTAATCTTCCTCCAAAAAATCCCTT---------TTCCTTTACACGGATTACATAGAGAACGTATTTGGTATTTGGACATTATCCGTATCAATGATCTGGTGGATCATTCGTGATTGTTCATGAGACTTTTTCATTTTTAGGGAAAAAA---------ATTCATGAATTTGTA-TTCTGAAATGCTCATATATCAT-----------ATATATCATAAGAATTCGTGGTTAAATT-CACTGAGTAATCAAAATTTTCATAATTCTT---
>563Listera_bicalla
-----TAGAAATATATGTAAATTGT------AGAATTACAAGG-AAATTTTGATTGAAAAAAGAGAGATTTCGGCAACAAAACTTCCTATATCCGCTACTCCTTAAGGAGTCTATTTACTCACTTGCTCATGATCATATCTTCAACAGTTTTATTTTTTCCGAACCCGTGGAAATTCTTGGTTATGACAATAAATCTAGTTTAGTACTTGTGAAACGTTTAATTACTCGAATGTATCAACAGAAAGA---------TTTGATTTTTTCGTTGAATGATTCTAACAAAAATGGATTTTGGGGTCACAAGAATTTCTTTTATTCTCATTTTTTTTCTCTAATGGTATCCGAAGGTTTTGGAGTCATTCTGGAAATTCCATTCTCGTCGCGATTAGTATCTTCCCTTGAAGAAAGAAAAAGACCAAAATATCAGAATTTACGATCTATTCATTCAATATTTCCCTTTTTAGAGGATAAATTCTCGCATTTAAATTATGTGTCAGATCTACTAATACCCCATCCCCCCCATCTGGAAATCTTGGTTCAAATCCTTCAATGCTGGATCAAAGATGTTCCTTCTTTGCATTTATTGCGACTTTTTTTCCACGAATATCATAATTTGAATAGTCTCATTACTTCAAAGAAATTCATTCACGTCTTTTCAAAAAGAAAGAAAAGATTCTTTGGGTTCCTACATAATTCTTATGTATATGAATGCGAATATCTATTCCTTTTTCTTCGTAAAAAGTCTTCTTATTTACGATCAACATCTTCTGGAGTCTTTCTTGAGCGAACACATTTCTATGGAAAAAGA---------GAATATCTTATAGTAGTGTGTTGTAATTCTTTTCAGAGGATTCTTTG---------------GTTCTTCAAAGATCCTTTCATACATTATGTTCGATATCAAGGAAAAGCAATTCTGGCTTCAAAGGGAACTCTTATTCTGATGAAGAAATGGAAATTTCATCTTGTGAATTTTTGGCAATCTTATTTTCACTTTTGGTCTCAACCTTATAGGATCCATATAAAGCAATTACCTAACTCTTCCTTCTATTTTCTGGGGTATTTTTTGAGTGTACTAAAAAAACCTTTGGTAGTAAGAAATCAAATGCTAGAGTATTCATTTCTAATAAATACTCTGACTCAAAAATTCGATACTATAG---CCCCAGTTATTTATC-TTATCGAATCA-TTGTCTAAAGATCAATTTTGTACTGTATT-GGGTCAT-CCTATTAGTAAACCGATCTGGACCGATTTATCGGA-TTCTGATATTCTTGATCGATTTTGTCGTATATGTAGAAATCTTTGTCGTTATCACAGCGGATCCTCAAAGAAACAGGTTTTGTATCGTATAAAGTATATACTTCGACTTTCGTGTGCTAGAACTTTGGCTCGTAAACATAAAAGTACAGTACGCACTTTTATGCGAAGATTAGGTTCGGGATTCTTAGAAGAATTTTTTTTGGAAGAAGAACAAGCTCTTTCTTTAATCTTCCTCCAAAAAATCCCTT---------TTCCTTTACACGGATTACATAGAGAACGTATTTGGTATTTGGACATTATCCGTATCAATGATCTGGTGGATCATTCATGATTGTTCATGAGACTTTTTCATTTTTAGGGAAAAAA---------ATTCATGAATTTGTA-TTCTGAAATGCTCATATATCAT-----------ATATATCATAAGAATTCGTGGTTAAATT-CACTGAGTAATCAAAATTTTCATAATTCTT---
>360Listera_brevicaulis
-----TAGAAATATATGTAAATTGTAGAAGTAGAATTACAAGG-AAATTTCGATTGAAAAAAGAGAGATTTTGGCAACAAAACTTCCTATATCCGATACTCCTGAAGGAGTCTATTTACTCACTTGCTCATGAGCATATCTTCAACAGTTTGATTTTTTCCGAACCTGTGGAAATTATTGGTTATGACAATAAATCTAGTTTAGTACTTGTGAAACGTTTAATTACTCGAATGTATCAACAGAAATC---------TTTGATTTTTTCGTTGAATGATTCTAACAAAAATGGATTTTGGGGTCACAAGAATTCCTTTTATTCTCATTTTTTCTCTCAAATGGTATCCGAAGGTTTTGGAGTCATTCTGGAAATTCCATTCTCGTCGCGATTAGTATCTTCCCTTGAAGAAAGAAAAATACCAAAATCTCAGAATTTACGATCTATTCATTCAATATTTCCCTTTTTAGAGGATAAATTCTCGCATTTAAATTATGTGTCAGATCTACTAATACCCCATCCCCTCCATCTGGAAATCTTGGTTCAAATCCTTCAATGCTGGATCAAAGATGTTCCTTCTTTGCATTTATTGCGACTTTTTTTCCACGAATATCATAATTTGAATAGTCTCATTACTTCAAAGAAATTCATTCACGTCTTTTCAAAAAGAAAGAAAAGATTCTTTTGGTTCCTACATAATTCTTATGTATATGAATGCGAATATCTATTCCTGTTTCTTCGTAAAAAGTCTTCTTATTTACGATCAACATCTTCTGGAGTCTTTCTTGAGCGAACACATTTCTATGGAAAAAGA---------GAATATCTTATAGTAGTGTGTTGTAATTCTTTTCAGAGGATTCTATG---------------GTTCCTCAAAGATCCTTTCATACATTATGTTCGATATCAAGGAAAAGCAATTCTGGCTTCAAAGGGAACTCTTATTCTGATGAAGAAATGGAAATTTCATCTTGTGAATTTTTGGCAATCTTATTTTCACTTTTGGTCTCAACCTTATAGGATCCATATAAAGCAATTACCTAACTCTTCCTTCTCTTTTCTGGGGTATTTTTTGAGTGTACTAAAAAATCCTTTGGTAGTAAGAAATCAAATGCTAGAGTATTCATTTCTAATAAATACTCTGACTCAAAAATTCGATACTATAG---CCCCAATTTC---TC-TTATTGGATCC-TTGTCTAAAGATCAATTTTGTACTATATT-GGGTCAT-CCTATTAGTAAACCGATCTGGACCGATTTATCGGA-TTCTGATATTCTTGATCGATTTTGTCGGATATGTAGAAATCTTTGTCGTTATCACAGCGGATCCTCAAAGAAACAGGTTTTGTATCGTATAAAGTATATACTTCGACTTTCGTGTGCTAGAACTTTGGCTCGTAAACATAAAAGTACAGTCCGCACTTTTATGCGAAGATTAGGTTCGGGATTCTTAGAAGAATTTGTTTTTGAAGAAGAACAAGCTCTTTCTTTAATCTTCCTCAAAAAAATCCCTT---------TTCCTTTACACGGATTACATAGAGAACGTATTTGGTATTTGGACATTATCCGTATCAATGATCTGGTGGATCATTCATGATTGTTCATGAGACTTTTTCATTTTAAGAAAAAAAAAGATTAAAGATTCATGAATTTGTA-TTCTGAAATGCTCATATATCAT-----------ATATATCATCAGAATTCGTGGTTAAATT-CACTGAGTAATCAAAATTTTCAGAATTATT---
>553Listera_meifongensis
-----TAGAAATATATGTAAATTGC------AGAATTACAAGG-AAATTTCGATTGAAAAAAGATAGATTTCGGCAACAAAACTTCCTATATCCGCTACTCCTGAAGGAGTCTATTTACTCACTTGCTCATGATCATATCTTCAACAGTTTGATTGTTTCCGAACCTGTGGAAATTCTTGGTTCTGACAATAAATCTAGTTTAATACTTGTGAAACGTTTAATTACTCGAATGTATCAACAGAAATC---------TTTGATTTTTTTGTTGAATGATTCTAACCAAAATGGATTTTGGGGTCACAAGAATTCTTTTTCTTCTCATTTTTTTTCTCAAATGGTATCAGAAGGTTTTGGAGTCATTCTGGAAATTCCATTCTCGTCGCGATTAGTATCTTCCCTTGAAGAAAGAAAAATACCAAAATCTCAGAATTTACGATCTATTCATTCAATATTTCCCTTTTTAGAGGATAAATTCTCGCATTTAAATTCTGTGTCAGATCTACTAATACCCCATCCCCCCCATCTGGAAATCTTGGTTCAAATCCTTCAATGCTGGATCAAAGATGTTCCTTCTTTGCATTTATTGCGACTTTTTTTCCACGAATATCATAATTTGAATAGTCTCATTACTTCAAAGAAATTCATTCACGTCTTTTCAAAAAGAAAGAAAAGATTCTTTTGGTTCCTACATAATTCTTATGTATATGAATGCGAATATCTATTCCTGTTTCTTCGTAAAAAGTCTTCTTATTTACGATCAACATCTTCTGGAGTCTTTCTTGAGCGAACACATTTCTATGGAAAAAGA---------GAATATCTTATAGTAGTGTGTTGTAATTCTTTTCAGAGGATTTTATG---------------GTTCCTCAAAGATCCTTTCATACATTATGTTCGATATCAAGGAAAAGCAATTCTGGCTTCAAAGGGAACTCTTATTCTGATGAAGAAATGGAAATTTCATCTTGTGAATTTTTGGCAATCTTATTTTCACTTTTGGTCTCAACCTTATAGGATCCATATAAGGCAATTACCTAACTCTTCCTTCTCGTTTCTGGGGTATTTTTCGAGTGTACTAAAAAATCCTTTAGTAGTAAGAAATCAAATGCTAGAGTATTCATTTATAATAAATACTCGGACTCAAAAATTTGATACTATAG---CCCCAGTTATTTCTC-TTATTGGATCA-TTGTCTAAAGATCAATTTTGTACTGTATT-GGGTCAT-CCTATTAGTAAACCGATCTGGACCGATTTATCGGA-TTCTGATATTCTTGATCGATTTTGTCGGATATGTAGAAATCTTTGTCGTTATCACAGCGGATCCTCAAAGAAACAGGTTTTGTATCGTATAAAGTATATACTTCGACTTTCGTGTGCTAGAACTTTGGCTCGTAAACATAAAAGTACAGTACGCACTTTTATGCGAAGATTAGGTTCGGGATTCTTAGAAGAATTTTTTTTGGAAGAAGAACAAGCTCTTTCTTTAATCTTCCTCCAAAAAATCCCTT---------TTCCTTTACATGGATTACATAGAGAACGTATTTGGTATTTGGACATTATCCGTATCAATGATCTGGTGGATCATTCATGATTGTTCATGAGACTTTTTCATTTTAAGGAAAAAAA--------GATTCATGAATTTGTA-TTCTGAAATGCTCATATATCAT-----------ATATATCATCAGAATTCGTGGTTAAATT-CACTGAGTAATCAAAATTTTCAGAATTCTT---
>560Listera_alternifolia
-----TAGAAATATATGTAAATTGC------AGAATTACAAGG-AAATTTCGATTGAAAAAAGATAGATTTCGGCAACAAAACTTCCTATATCCGCTACTCCTGAAGGAGTCTATTTACTCACTTGCTCATGATCATATCTTCAACAGTTTGATTGTTTCCGAACCTGTGGAAATTCTTGGTTCTGACAATAAATCTAGTTTAATACTTGTGAAACGTTTAATTACTCGAATGTATCAACAGAAATC---------TTTGATTTTTTTGTTGAATGATTCTAACCAAAATGGATTTTGGGGTCACAAGAATTCTTTTTCTTCTCATTTTTTTTCTCAAATGGTATCAGAAGGTTTTGGAGTCATTCTGGAAATTCCATTCTCGTCGCGATTAGTATCTTCCCTTGAAGAAAGAAAAATACCAAAATCTCAGAATTTACGATCTATTCATTCAATATTTCCCTTTTTAGAGGATAAATTCTCGCATTTAAATTCTGTGTCAGATCTACTAATACCCCATCCCCTCCATCTGGAAATCTTGGTTCAAATCCTTCAATGCTGGATCAAAGATGTTCCTTCTTTGCATTTATTGCGACTTTTTTTCCACGAATATCATAATTTGAATAGTCTCATTACTTCAAAGAAATTCATTCACGTCTTTTCAAAAAGAAAGAAAAGATTCTTTTGGTTCCTACATAATTCTTATGTATATGAATGCGAATATCTATTCCTGTTTCTTCGTAAAAAGTCTTCTTATTTACGATCAACATCTTCTGGAGTCTTTCTTGAGCGAACACATTTCTATGGAAAAAGA---------GAATATCTTATAGTAGTGTGTTGTAATTCTTTTCAGAGGATTTTATG---------------GTTCCTCAAAGATCCTTTCATACATTATGTTCGATATCAAGGAAAAGCAATTCTGGCTTCAAAGGGAACTCTTATTCTGATGAAGAAATGGAAATTTCATCTTGTGAATTTTTGGCAATCTTATTTTCACTTTTGGTCTCAACCTTATAGGATCCATACAAGGCAATTACCTAACTCTTCCTTCTCGTTTCTGGGGTATTTTTCGAGTGTACTAAAAAATCCTTTAGTAGTAAGAAATCAAATGCTAGAGTATTCGTTTATAATAAATACTCGGACTCAAAAATTTGATACTATAG---CCCCAGTTATTTCTC-TTATTGGATCA-TTGTCTAAAGATCAATTTTGTACTGTATT-GGGTCAT-CCTATTAGTAAACCGATCTGGACCGATTTATCGGA-TTCTGATATTCTTGATCGATTTTGTCGGATATGTAGAAATCTTTGTCGTTATCACAGCGGATCCTCAAAGAAACAGGTTTTGTATCGTATAAAGTATATACTTCGACTTTCGTGTGCTAGAACTTTGGCTCGTAAACATAAAAGTACAGTACGCACTTTTATGCGAAGATTAGGTTCGGGATTCTTAGAAGAATTTCTTTTGGAAGAAGAACAAGCTCTTTCTTTAATCTTCCTCCAAAAAATCCCTT---------TTCCTTTACATGGATTACATAGAGAACGTATTTGGTATTTGGACATTATCCGTATCAATGATCTGGTGGATCA----------TTCATGAGACTTTTTCATTTTAAGGAAAAAAA--------GATTCATGAATTTGTA-TTCTGAAATGCTCATATATCAT-----------ATATATCATCAGAATTCGTGGTTAAATT-CACTGAGTAATCAAAATTTTCAGAATTCTT---
>357Listera_sp.1
-----TAGAAATATATGTAAATTGC------AGAATTACAAGG-AAATTTCGATTGAAAAAAGATAGATTTCGGCAACAAAACTTCCTATATCCGCTACTCCTGAAGGAGTCTATTTACTCACTTGCTCATGATCATGTCTTCAACAGTTTGATTGTTTCCGAACCTGTGGAAATTCTTGATTCTGACAATAAATCTAGTTTAGTACTTGTGAAACGTTTAATTACTCGAATGTATCAACAGAAATC---------TTTGATTTTTTTGTTGAATGATTCTAACCAAAATGGATTTTGGGGTCACAAGAATTCTTTTTCTTCTCATTTTTTTTCTCAAATGGTATCAGAAGGTTTTGGAGTCATTCTGGAAATTCCATTCTCGTCGCAATTAGTATCTTCCCTTGAAGAAAGAAAAATACCAAAATCTCAGAATTTACGATCTATTCATTCAATATTTCCCTTTTTAGAGGATAAATTCTCGCATTTAAATTATGTGTCAGATCTACTAATACCCCATCCCCTCCATCTGGAAATATTGGTTCAAATCCTTCAATGCTGGATCAAAGATGTTCCTTCTTTGCATTTATTGCGACTTTTTTTCCACGAATATCATAATTTGAATAGTCTCATTACTTCAAAGAAATTCATTCACGTCTTTTCAAAAAGAAAGAAAAGATTCTTTTGGTTCCTACATAATTCTTATGTATATGAATGCGAATATCTATTCCTGTTTCTTCGTAAAAAGTCTTCTTATTTACGATCAACATCTTCTGGAGTCTTTCTTGAGCGAACACATTTCTATGGAAAAAGA---------GAATATCTTATAGTAGTGTGTTGTAATTCTTTTCAGAGGATTCTATG---------------GTTCCTCAAAGATCCTTTCATACATTATGTTCGATATCAAGGAAAAGCAATTCTGGCTTCAAAGGGAACTCTTATTCTGATGAAGAAATGGAAATTTCATCTTGTGAATTTTTGGCAATCTTATTTTCACTTTTGGTCTCAACCTTATAGGATCCATATAAGGCAATTACCTAACTCTTCCTTCTCGTTTCTGGGGTATTTTTCGAGTGTACTAAAAAATCCTTTGGTAGTAAGAAATCAAATGCTAGAGTATTCATTTATAATAAATACTCGGACTCAAAAATTCGATACTCTAG---CCCCAGTTATTTCTC-TTATTGGATCATTTGTCTAAAGATCAATTTTGTACTGTATT-AGGTCAT-CCTATTAGTAAACCGATCTGGACCGATTTATCGGA-TTCTGATATTCTTGATCGATTTTGTCGGATATGTAGAAATCTTTGTCGTTATCACAGCGGATCCTCAAAGAAACAGGTTTTGTATCGTATAAAGTATATACTTCGACTTTCGTGTGCTAGAACTTTGGCTCGTAAACATAAAAGTACAGTACGCACTTTTATGCGAAGATTAGGTTCGGGATTCTTAGAAGAATTTTTTTTGGAAGAAGAACAAGCTCTTTCTTTAATCTTCCTCCAAAAAATCCCTT---------TTCCTTTACATGGATTACATAGAGAACGTATTTGGTATTTGAACATTATCCGTATCAATGATCTGGTGGATCATTCATGATTGTTCATGAGACTTTTTCATTTTAAGGAAAAAAA--------GATTCATGAATTTGTA-TTCTGAAATGCTCATATATCAT-----------ATATATCATCAGAATTCGTGGTTAAATT-CACTGAGTAATCAAAATTTTCAGAATTCTT---
>557Listera_mucrotera
-----TAAAAATATATGTAAATTGT------AGAATTACAAGG-AAATTTCGATTGAAAAAAGATAGATTTCGGCAACAAAACTTCCTATATCCGCTACTCCTGAAGGAGTCTATTTACTCACTTGCTCATGATCATATCTTCAACAGTTTGATTTTTTCCGAGCCTGTGGAAATTCTTGGTTATGACAATAAATCTAGTTTAGTACTTGTGAAACGTTTAATTACTCGAATGTATCAACAGAAATC---------TTTGATTTTTTCGTTGAATGATTCTAACCAAAATGGATTTTGGGGTCACAATAATTCTTTTTTTTCTCATTTTTTTTCTCAAATGGTATCAGAAGGTTTTGGAGTCATTCTGGAAATTCCATTCTCATCGCGATTAGTATCTTCCCTTGAAGAAAGAAAAATACCAAAATCTCAGAATTTACGATCTATTCATTCAATATTTCCCTTTTTAGAGGATAAATTCTCGCATTTAAATTATGTGTCAGATCTACTAATACCCCATCCCCCCCATCTGGAAATCTTGGTTCAAATCCTTCAATGCTGGATCAAAGATGTTCCTTCTTTGCATTTATTGCGACTTTTTTTCCACGAATATCATAATTTGAATAGTCTCATTACTTCAAAGAAATTCATTCACGTCTTTTCAAAAAGAAAGAAAAGATTCTTTTGGTTTTTACATAATTTTTATGTATATGAATGCGAATATCTATTCCTGTTTCTTCGTAAAAAGTCTTCTTATTTACGATCAACATCTTCTGGAGTCTTTCTTGAGCGAACACATTTCTATGGAAAAAGA---------GAATATCTTATAGTAGTGTGTTGTAATTCTTTTCAGAGGATTCTATG---------------GTTCCTCAAAGATCCTTTCATACATTATGTTCGATATCAAGGAAAAGCAATTCTGGCTTCAAAGGGAACTCTTATTCTGATGAAGAAATGGAAATTTCATCTTGTGAATTTTTGGCAATCTTATTTTCACTTTTGGTCTCAACCTTATAGGATCCATATAAAGCAATTACCTAACTCTTCCTTCTCTTTTCTGGGGTATTTTTCGAGTGTACTAAAAAACCCTTTGGTAGTAAGAAATCAAATGCTAGAGTATTCATTTCTAATAAATACTCTGACTCAAAAATTCGATACTATAG---CCCCAGTTATTTCTC-TTATTGGATCA-TTGTCTAAAGATCAATTTTGTACTGTATT-GGGTCAT-CCTATTAGTAAACCGATCTGGACCGATTTATCGGA-TTCTGATATTCTTGATCGATTTTGTCGGATATGTAGAAATCTTTGTCGTTATCACAGCGGATCCTCAAAGAAACAGGTTTTGTATCGTATAAAGTATATACTTCGACTTTCGTGTGCTAGAACTTTGGCTCGTAAACATAAAAGTACAGTACGCACTTTTATGCGAAGATTAGGTTCGGGATTCTTAGAAGAATTTTTTTTGGAAGAAGAACAAGCTCTTTCTTTAATCTTCCTCCAAAAAATCCCTT---------TTCCTTTACACGGATTACATAGAGAACGTATTTGGTATTTGGACATTATCCGTATCAATGATCTGGTGGATCATTCATGATTGTTCATGAGACTTTTTCATTTTAAGGAAAAAAA--------GATTCATGAATTTGTA-TTCTGAAATGCTCATATATCAT-----------ATATATTATCAGAATTCGTGGTTAAATT-CACTGAGTAATCAAAATTTTCAGAATTCTT---
>Listera_ovata
---------------------------------------------------------------------------------------------------------------------------------------------------------------------------------------------------------------------------------------------------------------------------------------------------------------------------------------------------------------------------------------------------------------------------------------------------------------------------------------------------------------------------------------------------------------AAATCCTTCAATGCTGGATCAAAGATGTTCCTTCTTTGCATTTATTGCGATTTTTTTTCCACGAATATCATAATTTAAATAGTCTCATTACTTCAATGAAATTCATTAACGTCTTTTCAAAAAGAAAGAAAAGATTTTTTTGGTTTCTACATAATTCTTATGTATATGAATGCGAATATCTATTCCTTTTTCTTCGTAAAAAGTCTTCTTATTTACGATCAACATCTTCTGGAGTCTTTCTTGAGCGAACACATTTCTATGGAAAAATA---------GAATATCTTATAGTAGTGTGTTGCAATTCTTTTCATAGGATTCTATG---------------GTTCCTCAAAGATCCTTTCATACATTATGTTCAATATCAAGGAAAAGCAATTCTGGCTTCAAAGGGAACTCTTCTTCTGATGAAGAAATGGAAATTTCATCTTGTGAATTTTTGGCAATCTTATTTTCACTTTTGGTCTCAACCTTATAGGATCCATATAAAGCAATTACCCAACTCTTCCTTCTCTTTTCTGGGGTATTTTTCAAGTGTACTAAAAAATCCTTTGGTAGTAAGAAATCAAATGCTAGAGTATTCATTTCTAATAAATACTCTGACTCAAAAATTCGATACCACAG---CCCCAGTTATTTCTC-TTATTGGATCA-TTGTCGAAAGATCGATTTTGTACTGTATT-GGGTCAT-CCTATTAGTAAACCGATCTGGACCGATTTATCGGA-TTCTGATATTCTTGATCGATTTTGTCGGATATGTAGAAATCTTTGTCGTTATCACAGCGGATCCTCAAAGAAACAGGTTTTGTATCGTATAAAGTATATACTTCGACTTTCGTGTGCTAGAACTCTGG----------------------------------------------------------------------------------------------------------------------------------------------------------------------------------------------------------------------------------------------------------------------------------------------------------------------------------------------------------------------------
>Listera_smallii
------------------------------------------------------------------------GGCAACAAAACTTCCTATATCCGCTACTCCTGAAGGAGTCTATTTACTCACTTGCTCATGATCATATCTTCAACAGTTTGATTTTTTCCGAACCTGTGGAAATTCTTGGTTATGACAAGAAATCTAGTTTAATACTTGTGAAACATTTAATTACTCAAATGTATCAACAGAAATC---------TTTGATTTTTTCGTTGAATTATTCTAACCCAAATGGATTTTGGGGTCACAAGAATTCTTTTTCTTCTCATTTTTTTTCTCAAATGGTATCAGAAGGTTTTGGAGTCATTCTGGAAATTCCATTCTCGTCGCGATTAGTATCTTCCCTTGGAGGAAAAAAAATACCAAMATCTCAGAATTTACGATCTATTCATTCAATATTTCCCTTTTTAGAGGATAAATTCTCGCATTTAAATTATGTGTCAGATCTACTAATACCCCACCCCCTCCATCTGGAAATCTGGGTTCMAATCCTTCAWTGCTGGATCAAAGATGTTCCTTCTTTGCATTTATTGCGATTTTTTTTCCACGAATATCATAATTTGAATAGTCTCATTACTTCAAAGAAATTCATTCACGTCTTTTCAAAAAGAAAGAAAAGATTCTTTTGGTTCCTACATAATTCTTATGTATATGAATGCGAATATCTATTCCTGTTTCTTCGTAAAAAGTCTTCTTATTTACGATCAACATCTTCTGGAGTCTTTCTTGAGCGAACACATTTCTATGGAAAAAGA---------GAATATCTTATAGTAGTGTGTTGTAATTCTTTTCAGAGGATTCTATG---------------GTTCCTCAAAGATCCTTTCATACATTATGTTCGATATCAAGGAAAAGCAATTCTGGCTTCAAAGGGAACTCTTATTCTGATGAAGAAATGGAAATTTCATCTTGTGAATTTTTGGCAATCTTATTTTCACTTTTGGTCTCAACCTTATAGGATCCATATAAAGCAATTACCTAACTCTTCCTTCTCTTTTCTGGGGTATTTTTCGAGTGTACTAAACAATCCTTTGGTAGTAAGAAATCAAATGCTAGAGGATTCATTTCTAATAAATATTCTGACTCAAAAATTCGATACCATAG---CCCCAGTTATTTCTC-TTATGGGATCA-TTGTCGAAAGATCAATTTTGTACTGTATT-GGGTCAT-CCTATTAGTAAATCGACCTGGACCGATTTATCGGA-TTCTGATATTCTTGATCGATTTTGTCGGATATGTAGAAATCTTTGTCGTTATCACAGCGGATCCTCAAAGAAACAGGTTTTGTATCGTATAAAGTATATACTTCGACTTTCGTGTGCTAGAACTTTGGCTCGTAAACATAAAAGTACAGTACGCACTTTYATGCGAAGATTAGGTTCGGGATTCTTAGAAGAATTTTTTTTGGAAGAAGAACAAGCTCTTTCTTTAATCTTCCTCAAAAAAATCCCTT---------TTCCTTTACACGGATTACATAGAGAACGTATTTGGTATTTGGACATTATCCGTATCAATGATCTGGTGGATCATTCATGA-----------------------------------------------------------------------------------------------------------------------------------------------------------
>Cephalanthera_nanchuan
--------------------------------------------------------------------------------------------------------------------------------------------------------------------------------------------------------------------------------------------------------------------------------------------------------------------------------------------------------------------------------------------------------------------------------------------------------------------------------------------------------------------------------CCCCATCCCCCCCATCTGGAAATCTTGGTTCAAATCCTTCAATGCTGGATCAAAGATGTTCCTTCTTTGCATTTCTTGCGATTTTTTTTCCACGACTATCATAATTTGAATAGTCTCATTACTTCAAATAAATCCATTCACGTCTTTTCAAAAAGAAAGAAAAGATTCTTTTGGTTCCTACATAATTCTTATGTATATGAATGCGAATATCTATTCCTGTTTCTTCGTAAAAAGTCTTCTTATTTACGATCAACATCTTCTGGAGTCTTTCTTGAGCGAACACATTTCTATGGAAAAATA---------GAATATCTTATAGTAGTGTGTTGCAATTCTTTTCAGAGGATTCTATG---------------GTTCCTCAAAGATCCTTTCATGCATTATGTTCGATATCAAGGAAAAGCAATTCTGGCTTCAAAGGGAACTCTTATTCTAATGAAGAAATGGAAATTTCATCTTGTGAATTTTTGGCAATCTTATTTTCACTTTTGGTCTCAACCTTATAGGATCCATATAAAGCAATTACCCAACTCTTCCTTCTCTTTTCTGGGGTATTTTTCAAGTGTACTAAAAAATCCTTTGGTAGTAAGAAATCAAATGCTAGAGAATTCATTTCTAATAAATACTCTGACTAAAAAATTCGATACCATAG---CCCCAGTTATTTCTC-TTATTGGATCA-TTGTCAAAAGCTCAATTTTGTACTGTATT-GGGTCAT-CCTATTAGTAAACCAATCTGGACCGATTTATCGGA-TTCTGATATTCTTGATCGATTTTGTCGGATATGTAGAAATCTTTGTCGTTATCACAGCGGATCCTCAAAGAAACAGGTTTTGTATCGTATAAAGTATATACTTCGACTTTCGTGTGCTAGAACTTTGGCTCGTAAACATAAAAGTACAGTACGCACTTTTATGCGAAGATTAGGTTCGGGATTCTTAGAAGAATTTTTTTTGGAAGAAGAACAAGCTCTTTCTTTAATCTTCCTCCAAAAAATCCCTT---------TTCCTTTACACGGATTACATAGAGAACGTATTTGGTATTTGGACATTATCCGTATCAATGATCTGGTGGATCATTCATGATTGTTCATGA-------------------------------------------------------------------------------------------------------------------------------------------------
>692Cephalanthera_fugongensis
-----------TCTATGTAAATGGC------AGAATTACAAGG-ATATTTAGATTGAAAAAAGATAGATTTAGGCAACAAAACTTCCTATATCCGCTACTCCTGAAGGAGTCTATTTACTCACTTGCTCATGATCATATCTTCAATAGTTTTATTTTTTACGAACCTTTGGAAATTCTTGGTTATGACAATAAATCTAGTTTAGTACTTGTGAAACGTTTAATTACTCGAATGTATCAACAGAAATC---------TTTGATTTCGTCGTTAAATGATTCTAACCAAAATGGATTTTGGGGTCACAAGAATTCTTTTTCTTCTCATTTTTCTTCTCAAATGGTATCAGAAGGTTTTGGAGTCATTCTAGAAATTCCATTCTCGTCGCGATTAGTATCTTCCCTTGAAGAAAAAAAAATACCAAAATCTCAGAATTTACGATCTATTCATTCAATATTTCCCTTTTTAGAGGATAAATTCTCGCATTTAAATTATGTGTCAGATCTACTAATACCCCATCCCCCCCATCTGGAAATCTTGGTTCAAATCCTTCAATGCTGGATCAAAGATGTTCCTTCTTTGCATTTCTTGCGATTTTTTTTCCACGACTATCATAATTTGAATAGTCTCATTACTTCAAATAAATCCATTCACGTCTTTTCAAAAAGAAAGAAAAGATTCTTTTGGTTCCTACATAATTCTTATGTATATGAATGCGAATATCTATTCCTGTTTCTTCGTAAAAAGTCTTCTTATTTACGATCAACATCTTCTGGAGTCTTTCTTGAGCGAACACATTTCTATGGAAAAATA---------GAATATCTTATAGTAGTGTGTTGCAATTCTTTTCAGAGGATTCTATG---------------GTTCCTCAAAGATCCTTTCATGCATTATGTTCGATATCAAGGAAAAGCAATTCTGGCTTCAAAGGGAACTCTTATTCTAATGAAGAAATGGAAATTTCATCTTGTGAATTTTTGGCAATCTTATTTTCACTTTTGGTCTCAACCTTATAGGATCCATATAAAGCAATTACCCAACTCTTCCTTCTCTTTTCTGGGGTATTTTTCAAGTGTACTAAAAAATCCTTTGGTAGTAAGAAATCAAATGCTAGAGAATTCATTTCTAATAAATACTCTGACTAAAAAATTCGATACCATAG---CCCCAGTTATTTCTC-TTATTGGATCA-TTGTCAAAAGCTCAATTTTGTACTGTATT-GGGTCAT-CCTATTAGTAAACCAATCTGGACCGATTTATCGGA-TTCTGATATTCTTGATCGATTTTGTCGGATATGTAGAAATCTTTGTCGTTATCACAGCGGATCCTCAAAGAAACAGGTTTTGTATCGTATAAAGTATATACTTCGACTTTCGTGTGCTAGAACTTTGGCTCGTAAACATAAAAGTACAGTACGCACTTTTATGCGAAGATTAGGTTCGGGATTCTTAGAAGAATTTTTTTTGGAAGAAGAACAAGCTCTTTCTTTAATCTTCCTCCAAAAAATCCCTT---------TTCCTTTACACGGATTACATAGAGAACGTATTTGGTATTTGGACATTATCCGTATCAATGATCTGGTGGATCATTCATGATTGTTCATGAGACTTTTTCATTTTCATGAAAAAAA------AAGATTCATGAATTTGTA-TTCTGAAATGCTCATATATCATTATATATCGT-ATATATCATCATAATTCGTGGTTAAATT-CACTGAGTAGTCAAAATTTTCAGAATTCTT---
>693Cephalanthera_bijingensis
-----TAGAAATCTATGTAAATGGC------AGAATTACAAGG-ATATTTAGATTGAAAAAAGATAGATTTAGGCAACAAAACTTCCTATATCCGCTACTCCTGAAGGAGTCTATTTACTCACTTGCTCATGATCATATCTTCAATAGTTTTATTTTTTACGAACCTTTGGAAATTCTTGGTTATGACAATAAATCTAGTTTAGTACTTGTGAAACGTTTAATTACTCGAATGTATCAACAGAAATC---------TTTGATTTCGTCGTTAAATGATTCTAACCAAAATGGATTTTGGGGTCACAAGAATTCTTTTTCTTCTCATTTTTCTTCTCAAATGGTATCAGAAGGTTTTGGAGTCATTCTAGAAATTCCATTCTCGTCGCGATTAGTATCTTCCCTTGAAGAAAAAAAAATACCAAAATCTCAGAATTTACGATCTATTCATTCAATATTTCCCTTTTTAGAGGATAAATTCTCGCATTTAAATTATGTGTCAGATCTACTAATACCCCATCCCCCCCATCTGGAAATCTTGGTTCAAATCCTTCAATGCTGGATCAAAGATGTTCCTTCTTTGCATTTCTTGCGATTTTTTTTCCACGACTATCATAATTTGAATAGTCTCATTACTTCAAATAAATCCATTCACGTCTTTTCAAAAAGAAAGAAAAGATTCTTTTGGTTCCTACATAATTCTTATGTATATGAATGCGAATATCTATTCCTGTTTCTTCGTAAAAAGTCTTCTTATTTACGATCAACATCTTCTGGAGTCTTTCTTGAGCGAACACATTTCTATGGAAAAATA---------GAATATCTTATAGTAGTGTGTTGCAATTCTTTTCAGAGGATTCTATG---------------GTTCCTCAAAGATCCTTTCATGCATTATGTTCGATATCAAGGAAAAGCAATTCTGGCTTCAAAGGGAACTCTTATTCTAATGAAGAAATGGAAATTTCATCTTGTGAATTTTTGGCAATCTTATTTTCACTTTTGGTCTCAACCTTATAGGATCCATATAAAGCAATTACCCAACTCTTCCTTCTCTTTTCTGGGGTATTTTTCAAGTGTACTAAAAAATCCTTTGGTAGTAAGAAATCAAATGCTAGAGAATTCATTTCTAATAAATACTCTGACTAAAAAATTCGATACCATAG---CCCCAGTTATTTCTC-TTATTGGATCA-TTGTCAAAAGCTCAATTTTGTACTGTATT-GGGTCAT-CCTATTAGTAAACCAATCTGGACCGATTTATCGGA-TTCTGATATTCTTGATCGATTTTGTCGGATATGTAGAAATCTTTGTCGTTATCACAGCGGATCCTCAAAGAAACAGGTTTTGTATCGTATAAAGTATATACTTCGACTTTCGTGTGCTAGAACTTTGGCTCGTAAACATAAAAGTACAGTACGCACTTTTATGCGAAGATTAGGTTCGGGATTCTTAGAAGAATTTTTTTTGGAAGAAGAACAAGCTCTTTCTTTAATCTTCCTCCAAAAAATCCCTT---------TTCCTTTACACGGATTACATAGAGAACGTATTTGGTATTTGGACATTATCCGTATCAATGATCTGGTGGATCATTCATGATTGTTCATGAGACTTTTTCATTTTCATGAAAAAAA------AAGATTCATGAATTTGTA-TTCTGAAATGCTCATATATCATTATATATCGT-ATATATCATCATAATTCGTGGTTAAATT-CACTGAGTAGTCAAAATTTTCAGAATTCTT---
>691Cephalanthera_erectavar.sp
-------GAAATCTATGTAAATGGC------AGAATTACAAGG-ATATTTAGATTGAAAAAAGATAGATTTAGGCAACAAAACTTCCTATATCCGCTACTCCTGAAGGAGTCTATTTACTCACTTGCTCATGATCATATCTTCAATAGTTTTATTTTTTACGAACCTTTGGAAATTCTTGGTTATGACAATAAATCTAGTTTAGTACTTGTGAAACGTTTAATTACTCGAATGTATCAACAGAAATC---------TTCGATTTCTTCGTTAAATGATTCTAACCAAAATGGATTTTGGGGTCACAAGAATTCTTTTTCTTCTCATTTTTCTTCTCAAATGGTATCAGAAGGTTTTGGAGTCATTCTAGAAATTCCATTCTCGTCGCGATTAGTATCTTCCCTTGAAGAAAAAAAAATACCAAAATCTCAGAATTTACGATCTATTCATTCAATATTTCCCTTTTTAGAGGATAAATTCTCGCATTTAAATTATGTGTCAGATCTACTAATACCCCATCCCCCCCATCTGGAAATCTTGGTTCAAATCCTTCAATGCTGGATCAAAGATGTTCCTTCTTTGCATTTCTTGCGATTTTTTTTCCACGACTATCATAATTTGAATAGTCTCATTACTTCAAATAAATCCATTCACGTCTTTTCAAAAAGAAAGAAAAGATTCTTTTGGTTCCTACATAATTCTTATGTATATGAATGCGAATATCTATTCCTGTTTCTTCGTAAAAAGTCTTCTTATTTACGATCAACATCTTCTGGAGTCTTTCTTGAGCGAACACATTTCTATGGAAAAATA---------GAATATCTTATAGTAGTGTGTTGCAATTCTTTTCAGAGGATTCTATG---------------GTTCCTCAAAGATCCTTTCATACATTATGTTCGATATCAAGGAAAAGCAATTCTGGCTTCAAAGGGAACTCTTATTCTAATGAAGAAATGGAAATTTCATCTTGTGAATTTTTGGCAATCTTATTTTCACTTTTGGTCTCAACCTTATAGGATCCATATAAAGCAATTACCCAACTCTTCCTTCTCTTTTCTGGGGTATTTTTCAAGTGTACTAAAAAATACTTTGGTAGTAAGAAATCAAATGCTAGAGAATTCATTTCTAATAAATACTCTGACTAAAAAATTCGATACCATAG---CCCCAGTTATTTCTC-TTATTGGATCA-TTGTCAAAAGCTCAATTTTGTACTGTATT-GGGTCAT-CCTATTAGTAAACCAATCTGGACCGATTTATCGGA-TTCTGATATTCTTGATCGATTTTGTCGGATATGTAGAAATCTTTGTCGTTATCACAGCGGATCCTCAAAGAAACAGGTTTTGTATCGTATAAAGTATATACTTCGACTTTCGTGTGCTAGAACTTTGGCTCGTAAACATAAAAGTACAGTACGCACTTTTATGCGAAGATTAGGTTCGGGATTCTTAGAAGAATTTTTTTTGGAAGAAGAACAAGCTCTTTCTTTAATCTTCCTCCAAAAAATCCCTT---------TTCCTTTACACGGATTACATAGAGAACGTATTTGGTATTTGGACATTATCCGTATCAATGATCTGGTGGATCATTCATGATTGTTCATGAGACTTTTTCATTTTCATGAAAAAAA------AAGATTCATGAATTTGTA-TTCTGAAATGCTCATATATCATTATATATCGT-ATATATCATCATAATTCGTGGTTAAATT-CACTGAGTAGTCAAAATTTTCAGAATTCTT---
>695Cephalanthera_erecta
-----TAGAAATCTATGTAAATGGC------AGAATTACAAGG-ATATTTAGATTGAAAAAAGATAGATTTAGGCAACAAAACTTCCTATATCCGCTACTCCTGAAGGAGTCTATTTACTCACTTGCTCATGATCATATCTTCAATAGTTTTATTTTTTACGAACCTTTGGAAATTCTTGGTTATGACAATAAATCTAGTTTAGTACTTGTGAAACGTTTAATTACTCGAATGTATCAACAGAAATC---------TTCGATTTCTTCGTTAAATGATTCTAACCAAAATGGATTTTGGGGTCACAAGAATTCTTTTTCTTCTCATTTTTCTTCTCAAATGGTATCAGAAGGTTTTGGAGTCATTCTAGAAATTCCATTCTCGTCGCGATTAGTATCTTCCCTTGAAGAAAAAAAAATACCAAAATCTCAGAATTTACGATCTATTCATTCAATATTTCCCTTTTTAGAGGATAAATTCTCGCATTTAAATTATGTGTCAGATCTACTAATACCCCATCCCCCCCATCTGGAAATCTTGGTTCAAATCCTTCAATGCTGGATCAAAGATGTTCCTTCTTTGCATTTCTTGCGATTTTTTTTCCACGACTATCATAATTTGAATAGTCTCATTACTTCAAATAAATCCATTCACGTCTTTTCAAAAAGAAAGAAAAGATTCTTTTGGTTCCTACATAATTCTTATGTATATGAATGCGAATATCTATTCCTGTTTCTTCGTAAAAAGTCTTCTTATTTACGATCAACATCTTCTGGAGTCTTTCTTGAGCGAACACATTTCTATGGAAAAATA---------GAATATCTTATAGTAGTGTGTTGCAATTCTTTTCAGAGGATTCTATG---------------GTTCCTCAAAGATCCTTTCATACATTATGTTCGATATCAAGGAAAAGCAATTCTGGCTTCAAAGGGAACTCTTATTCTAATGAAGAAATGGAAATTTCATCTTGTGAATTTTTGGCAATCTTATTTTCACTTTTGGTCTCAACCTTATAGGATCCATATAAAGCAATTACCCAACTCTTCCTTCTCTTTTCTGGGGTATTTTTCAAGTGTACTAAAAAATACTTTGGTAGTAAGAAATCAAATGCTAGAGAATTCATTTCTAATAAATACTCTGACTAAAAAATTCGATACCATAG---CCCCAGTTATTTCTC-TTATTGGATCA-TTGTCAAAAGCTCAATTTTGTACTGTATT-GGGTCAT-CCTATTAGTAAACCAATCTGGACCGATTTATCGGA-TTCTGATATTCTTGATCGATTTTGTCGGATATGTAGAAATCTTTGTCGTTATCACAGCGGATCCTCAAAGAAACAGGTTTTGTATCGTATAAAGTATATACTTCGACTTTCGTGTGCTAGAACTTTGGCTCGTAAACATAAAAGTACAGTACGCACTTTTATGCGAAGATTAGGTTCGGGATTCTTAGAAGAATTTTTTTTGGAAGAAGAACAAGCTCTTTCTTTAATCTTCCTCCAAAAAATCCCTT---------TTCCTTTACACGGATTACATAGAGAACGTATTTGGTATTTGGACATTATCCGTATCAATGATCTGGTGGATCATTCATGATTGTTCATGAGACTTTTTCATTTTCATGAAAAAAA------AAGATTCATGAATTTGTA-TTCTGAAATGCTCATATATCATTATATATCGT-ATATATCATCATAATTCGTGGTTAAATT-CACTGAGTAGTCAAAATTTTCAGAATTCTT---
>Cephalanthera_longifolia
--------------------ATGGC------AGAATTACAAGG-ATATTTAGATTGAAAAAAGATAGATTTAGGCAACAAAACTTCCTATATCCGCTACTCCTTCAGGAGTCTATTTACTCACTTGCTCATGATCATATCTTCAATAGTTTTATTTTTTACGAACCTTTGGAAATTCTTGGTTATGACAATAAATTTAGTTTAGTACTTGTGAAACGTTTAATTACTCGAATGTATCAACAGAAATC---------TTCGATTTCTTCGTTAAATGATTCTAACCAAAATGGATTTTGGGGTCACAAGAATTCTTTTTCTTCTCATTTTTCTTCTCAAATGGTATCAGAAGGTTTTGGAGTCATTCTAGAAATTCCATTCTCGTCGCGATTAGTATCTTCCCTTGAAGAAAAAAAAATACCAAAATCTCAGAATTTACGATCTATTCATTCAATGTTTCCCTTTTTAGAGGATAAATTCTCGCATTTAAATTATGTGTCAGATCTACTAATACCCCATCCCCCCCATCTGGAAATCTTGGTTCAAATCCTTCAATGCTGGATCAAAGATGTTCCTTCTTTGCATTTCTTGCGATTTTTTTTCCACGACTATCATAATTTGAATAGTCTCATTACTTCAAATAAATCCATTCACGTCTTTTCAAAAAGAAAGAAAAGATTCTTTTTGTTCCTACATAATTCTTATGTATATGAATGCGAATATCTATTCCTGTTTCTTCGTAAAAAGTCTTCTTATTTACGATCAACATCTTCTGGAGTCTTTCTTGAGCGAACACATTTCTATGGAAAAATA---------GAATATCTTATAGTAGTGTGTTGCAATTCTTTTCAGAGGATTCTATG---------------GTTCCTCAAAGATCCTTTCATACATTATGTTCGATATCAAGGAAAAGCAATTCTGGCTTCAAAGGGAACTCTTATTCTAATGAAGAAATGGAAATTTCATCTTGTGAATTTTTGGCAATCTTATTTTCACTTTTGGTCTCAACCTTATAGGATCCATATAAAGCAATTACCCAACTCTTCCTTCTCTTTTCTGGGGTATTTTTCAAGTGTACTAAAAAATACTTTGGTAGTAAGAAATCAAATGCTAGAGAATTCATTTCTAATAAATACTCTGACTAAAAAATTCGATACCATAG---GCCCAGTTATTTCTC-TTATTGGATCA-TTGTCAAAAGCTCAATTTTGTACTGTATT-GGGTCAT-CCTATTAGTAAACCAATCTGGACCGATTTATCGGA-TTCTGATATTCTTGATCGATTTTGTCGGATATGTAGAAATCTTTGTCGTTATCACAGCGGATCCTCAAAGAAACAGGTTTTGTATCGTATAAAGTATATACTTAGACTTTCGTGTGCTAGAACTTTGGCTCGTAAACATAAAAGTACCGCACGTACTTTTATGCGAAGATTAGGTTCGGGATTATTAGAAGAGTTTTTTTTGGAAGAAGAACAAGCTCTTTCTTTAATCTTCCTCCCAAAAATCCCTT---------TTCCTTTACACGGATTACATAGAGAACGTATTTGGTCTTTGGATATTATCCGTATCAATGATCTGTTGGATCATTCATGA-----------------------------------------------------------------------------------------------------------------------------------------------------------
>Cephalanthera_humilis
--------------------------------------------------------------------------------------------------------------------------------------------------------------------------------------------------------------------------------------------------------------------------------------------------------------------------------------------------------------------------------------------------------------------------------------------------------------------------------------------------CATTTTAATTATGTGTCAGATCTACTAATACCCCATCCCCCCCATCTGGAAATCTTGGTTCAAATACTTCAATGCTGGATCAAAGATGTTCCTTCTTTGCATTTCTTGCGATTTTTTTTCCACGAATATCATAATTTGAATAGTCTCATTACTTCAAATAAATCCACTCACGTCTTTTCAAAAAGAAAGAAAAGATTCTTTTGGTTCCTACATAATTCATATGTATATGAATGCGAATATCTATTCCTGTTTCTTCGTAAAAAGTCTTCTTATTTACGATCAACATCTTCTGGAGTCTTTCTTGAGCGAACACATTTCTATGGAAAAATA---------GAATATCTTATAGTAGTGTGTTGTAATTCTTTTCAGAGGATTTTATG---------------GTTCCTCAAAGATCCTTTCATACATTATGTTCGATATCAAGGAAAAGCAATTCTGGCTTCAAAGGGAACTCTTATTCTAATGAAGAAATGGAAATTTCATCTTGTGAATTTTTGGCAATCTTATTTTCACTTTTGGTCTCAACCTTATAGGATCCATATAAAGCAATTACCCAACTCTTCCTTCTCTTTTCTGGGGTATTTTTCAAGTGTACTAAAAAATCCTTTGGTAGTAAGAAATCAAATGCTAGAGAATTCATTTCTAATAAATACTCTGACTAAAAAATTTGAGACCGTAG---CCCCAGTTATTTCTC-TTATTGGATCA-TTGTCAAAAGCTCAATTTTGTACTGTATT-GGGTCAT-CCTATTAGTAAACCGATCTGGACCGATTTATCGGA-TTCTGATATTCTTGATCGATTTTGTCGGATATGTAGAAATCTTTGTCGTTATCACAGCGGATCCTCAAAGAAACAGGTTTT---------------------------------------------------------------------------------------------------------------------------------------------------------------------------------------------------------------------------------------------------------------------------------------------------------------------------------------------------------------------------------------------------------------------------
>Cephalanthera_damasoni
----------------------------------------------------------------------TAGGCAACAAAACTTCCTATATCCGCTACTCCTGAAGGAGTCTATTTACTCACTTGCTCATGATCATATCTTCAATAGTTTGATTTTTTACGAACCTGTGGAAATTCTTGGTTATGACAATAAATCTAGTTTAGTACTTGTGAAACGTTTAATTACTCGAATGTATCAACAGAAATC---------TTTGATTTCTTCGTTAAATGATTCTAACCAAAATGGGTTTTGGGGTCACAAGAATTCTTTTTCTTCTCATTTTTCTTCTCAAATGGTATCTGAAGGTTTTGGAGTCATTCTAGAAATTCCATTCTCGTCGCGATTAGTATCTTCCCTTGAAGAAAAAAAAATACCAAAATCTCAGAATTTACGATCTATTCATTCAATATTTCCCTTTTTAGAGGATAAATTCTCGCATTTAAATTATGTGTCAGATCTACTAATACCCCATCCCCCCCATCTGGAAATCTTGGTTCAAATCCTTCAATGCTGGATCAAAGATGTTCCTWCTTTGCATTTCTTGCGATTTTTTTTCCACGAATATCATAATTTGGATAGTCTCATTACTTCAAATAAATCCATTCACGTCTTTTCAAAAAGAAAGAAAAGATTCTTTTGGTTCCTACATAATTCTTATGTATATGAATGCGAATATCTATTCCTGTCTCTTCGTAAACAGTCTTCTYATTTACGATCAACATCTTCTGGAGTCTTTCTTGAGCGAACACATYTCTATGGAAAAATA---------GACTATCTTATAGTAGTGTGTTGTAAYTCTTYCAAGAGGATTCTATG---------------GTTCCTCAAAGATCCTTCCATACATTATGTTCGATATCAAGGAAAAGCAATTCTGGCTTCAAAGGGAACTCTTATTCTAATGAAGAAATGGAAATTTCATCTTGTGAATTTTTGGCAATCTTATTTTCACTTTTGGTCTCAACCTTATAGGATCCATATAAAGCAATTACCCAACTCTTCCTTCTCTTTTCTGGGGTATTTTTCAAGTGTACTAAAAAATCCTTTGGTAGTAAGAAATCAAATGCTAGAGAATTCATTTCTAATAAATACTCTGACTAAAAAATTTGATACCATAG---CCCCAGTTATTTCTC-TTATTGGATCA-TTATCAAAAGCTCAATTTTGTACTGTATT-GGGTCAT-CCTATTAGTAAACCGATCTGGACCGATTTATCGGA-TTCTGATATTCTTGATCGATTTTGTCGGATATGTAGAAATCTTTGTCGTTATCACAGCGGATCCTCAAAGAAACAGGTTTTGTATCGTATAAAGTATATACTTCGACTTTCGTGTGCTAGAACTTTGGCTCGTAAACATAAAAGTACAGTACGCACTTTTATGCGAAGATTAGGTTCGGGATTCTTAGAAGAATTTTTTTTGGAAGAAGAACAAGCTCTTTCTTTAATCTTCCTCCCAAAAATCCCTT---------TTCCTTTACACGGATTACATAGAG-------------------------------------------------------------------------------------------------------------------------------------------------------------------------------------------------------------------
>570Epipactis_helleborine
-----TAGAAATCTATGTAAATGGC------AGAATTACAAGG-ATATTTAGATTGAAAAAAGATAGATTTCGGCAACAAAACTTCCTATATCCGCTACTCCTGAAGGAGTCTATTTACTCACTTGCTCATGATCATATCTTAAATAGTTTGATTTTTTACGAACCTGTGGAAATTAGTGGTTATGACAATAAATCTAGTTTAGTACTTGTGAAACGTTTAATTACTCGAATGTATCAACAGAAATC---------TTTGATTTCTTCGTTGACTGATTCTAACCAAAATGGATTTTGGGGTCACAAGAATTCTTTTTCTTCTCATTTTTATTCTCAAATGGTATCAGAAGGTTTTGGAGTCATTCTGGAAATTCCATTCTCGTCGCGATTAGTATCTTCCCTTGAAGAAAAAAAAATACCGAAATCTCAGAATTTACGATCTATTCATTCAATATTTCCCTTTTTAGAGGATAAATTCTCGCATTTAAATTATGTGTCAGATCTACTAATACCCCATCCCCTCCATCTGGAAATCTTGGTTCAAATCCTTCAATGCTGGATCAAAGATGTTCCTTCTTTGCATTTATTGCGATTTTTTTTCCACGAATATCATAATTTGAATAGTCTAATTACTTCAAAGAAATCCATTCACGTCTTTTCAAAAATAAAGAAAAGATTCTTTTGGTTCCTACATAATTCTTATGTATATGAATGCGAATATCTATTCCTGTTTTTTCGTAAAAAGTCTTCTTATTTACGATCAACATCTTCTGGAGTCTTTCTGGAGCGAACACATTTCTATGGAAAAATA---------GAATATCTTATAGTAGTGTGTTGTAATTATTTTCAGAGGATTCTCTG---------------GTTCCTCAAAGATCCTTTCATACATTATGTTCGATATCAAGGAAAAGCAATTATGGCTTCAAAGGGAACTCTTATTCTGATGAAGAAATGGAAATTTCATCTTGTTAATTTTTGGCAATCTTATTTTCACTTTTGGTCTCAACCTTATAGGATCCATATAAAGCAATTACCCAACTCTTCCTTCTCTTTTCTGGGGTATTTTTCAAGTGTACTAAAAAATCATTTGGTAGTAAGAAATCAAATGCTAGAGAATTCATTTCTAATAAATACTCTGACTAAAAAATTCGATACCATAG---CCCCAGTTATTTCTC-TTATTGGATCA-TTGTCGAAAGCTCGATTTTGTACTGTATT-GGGCCAT-CCTCTTAGTAAACCGATCTGGACCGATTTATCGGA-TTCTGATATTCTTGATCGATTTTGTCGGATATGTAGAAATCTTTGTCGTTATCACAGCGGATCCTCAAAGA-------------------------------------------------------------------------------------------------------------------------------------------------------------------------------------------------------------------------------------------------------------------------------------------------------------------------------------------------------------------------------------------------------------------------------------
>573Epipactis_papillosa
-----TAGAAATCTATGTAAATGGC------AGAATTACAAGG-ATATTTAGATTGAAAAAAGATAGATTTCGGCAACAAAACTTCCTATATCCGCTACTCCTGAAGGAGTCTCTTTACTCACTTGCTCATGATCATATCTTAAATAGTTTGATTTTTTACGAACCTGTGGAAATTAGTGGTTATGACAATAAATCTAGTTTAGTACTTGTGAAACGTTTAATTACTCGAATGTATCAACAGAAATC---------TTTGATTTCTTCGTTGACTGATTCTAACCAAAATGGATTTTGGGGTCACAAGAATTCTTTTTCTTCTCATTTTTATTCTCAAATGGTATCAGAAGGTTTTGGAGTCATTCTGGAAATTCCATTCTCGTCGCGATTAGTATCTTCCCTTGAAGAAAAAAAAATACCGAAATCTCAGAATTTACGATCTATTCATTCAATATTTCCCTTTTTAGAGGATAAATTCTCGCATTTAAATTATGTGTCAGATCTACTAATACCCCATCCCCTCCATCTGGAAATCTTGGTTCAAATCCTTCAATGCTGGATCAAAGATGTTCCTTCTTTGCATTTATTGCGATTTTTTTTCCACGAATATCATAATTTGAATAGTCTAATTACTTCAAAGAAATCCATTCACGTCTTTTCAAAAATAAAGAAAAGATTCTTTTGGTTCCTACATAATTCTTATGTATATGAATGCGAATATCTATTCCTGTTTTTTCGTAAAAAGTCTTCTTATTTACGATCAACATCTTCTGGAGTCTTTCTGGAGCGAACACATTTCTATGGAAAAATA---------GAATATCTTATAGTAGTGTGTTGTAATTATTTTCAGAGGATTCTATG---------------GTTCCTCAAAGATCCTTTCATACATTATGTTCGATATCAAGGAAAAGCAATTATGGCTTCAAAGGGAACTCTTATTCTGATGAAGAAATGGAAATTTCATCTTGTTAATTTTTGGCAATCTTATTTTCACTTTTGGTCTCAACCTTATAGGATCCATATAAAGCAATTACCCAACTCTTCCTTCTCTTTTCTGGGGTATTTTTCAAGTGTACTAAAAAATCATTTGGTAGTAAGAAATCAAATGCTAGAGAATTCATTTCTAATAAATACTCTGACTAAAAAATTCGATACCATAG---CCCCAGTTATTTCTC-TTATTGGATCA-TTGTCGAAAGCTCGATTTTGTACTGTATT-GGGCCAT-CCTCTTAGTAAACCGATCTGGACCGATTTATCGGA-TTCTGATATTCTTGATCGATTTTGTCGGATATGTAGA-----------------------------------------------------------------------------------------------------------------------------------------------------------------------------------------------------------------------------------------------------------------------------------------------------------------------------------------------------------------------------------------------------------------------------------------------------------------------
>574Epipactis_mairei
-----TATAAATCTATGTAAATGGT------AGAATTACAAGG-ATATTTAGATTGAAAAAAGATATATTTCGGCAACAAAACTTCCTATATCCGCTACTCCTGAAGGAGTCTATTTACTCACTTGCTCATGATCATATCTTAAATAGTTTGATTTTTTACGAACCTGTGGAAATTAGTGGTTATGACAATAAATCTAGTTTAGTACTTGTGAAACGTTTAATTACTCGAATGTATAAACAGAAATC---------TTTGATTTCTTCGTTGAATGATTCTAACCAAAATGGATTTTGGGGTCACAAGAATTCTTTTTCTTCTCATTTTTCTTCTCAAATGGTATCAGAAGGTTTTGGAGTCATTCTGGAAATTCCATTCTCGTCGCGATTAGTATCTTCCCTTGAAGAAAAAAAAATACCGAAATCTCAGAATTTACGATCTATTCATTCAATATTTCCCTTTTTAGAGGATAAATTCTCGCATTTAAATTATGTGTCAGATCTACTAATACCCCATCCCCTCCATCTGGAAATCTTGGTTAAAATCCTTCAATGCTGGATCAAAGATGTTCCTTCTTTGCATTTATTGCGATTTTTTTTCCACGAATATCATAATTTGAATAGTCTCATTACTTCAAAGAAATCCATTCACGTCTTTTCAAAAAGAAAGAAAAGATTCTTTTGGTTCCTACATAATTCTTATGTATATGAATGCGAATATCTATTCCTGTTTTTTCGTAAAAAGTCTTCTTATTTACGATCAACATATTCTGGAGTCTTTCTGGAGCGAACACATTTCTATGGAAAAATA---------GAATATCTTATAGTAGTGTGTTGTAATTCTTTTCAGAGGATTCTATG---------------GTTCCTCAAAGATCCTTTCATACATTATGTTCGATATCAAGGAAAAGCAATTCTGGCTTCAAAGGGAACTCTTATTCTGATGAAGAAATGGAAATTTCATCTTGTGAATTTTTGGCAATCTTATTTTCACTTTTGGTCTCAACCTTATAGGATCCATATAAAGCAATTACCCAACTCTTCCTTCTCTTTTCTGGGGTATTTTTCAAGTGTACTAAAAAATCCTTTGGTAGTAAGAAATCAAATGCTAGAGAATTCATTTCTAATAAATACTCTGACTAAAAAATTCGATACCATAG---CCCCAGTTATTTATC-TTATTGGATCA-TTGTCGAAAGCTCGATTTTGTACTGTATT-GGGTCAT-CCTCTTAGTAAACCGATCTGGACCGATCTATCGGA-TTCTGATATTCTTGATCGATTTTGTCGGATATGTAGAA----------------------------------------------------------------------------------------------------------------------------------------------------------------------------------------------------------------------------------------------------------------------------------------------------------------------------------------------------------------------------------------------------------------------------------------------------------------------
>572Epipactis_roylenana
----------ATCTATGTAAATGGC------AGAATTACAAGG-ATATTTAGATTGAAAAAAGATAGATTTCGGCAACAAAACTTCCTATATCCGCTACTCCTGAAGGAGTCTATTTACTCACTTGCTCATGATCATATCTTAAATAGTTTGATTTTTTACGAACCTGTGGAAATTAGTGGTTATGACAATAAATCTAGTTTAGTACTTGTGAAACGTTTAATTACTCGAATGTATCAACAGAAATC---------GTTGATTTCTTCGTTGAATGAGTCTAACCAAAATGGATTTTGGGGTCACAAGAATTCTTTTTCTTCTCATTTTTCTTCTCAAATGGTATCAGAAGGTTTTGGAGTCATTCTGGAAATTCCATTCTCGTCGCGATTAGTATCTTCCCTTGAAGAAAAAAAAATACCGAAATCTCAGAATTTACGATCTATTCATTCAATATTTCCCTTTTTAGAGGATAAATTCTCGCATTTAAATTATGTGTCAGATCTACTAATACCCCATCCCCTCCATCTGGAAATCTTGGTTCAAATCCTTCAATGCTGGATCAAAGATGTTCCTTCTTTGCATTTCTTGCGATTTTTTTTCCACGAATATCATAATTTGAATAGTCTTCTTACTTCAAAGAAATCCATTCACGTCTTTTCAAAAAGAAAGAAAAGATTCTTTTGGTTCCTACATAATTCTTATGTATATGAATGCGAATATCTATTCCTGTTTTTTCGTAAAAAGTCTTCTTATTTACGATCAACATCTTCTGGAGTCTTTCTGGAGCGAACACATTTCTATGGAAAAATA---------GAATATCTTATAGTAGTGTGTTGTAATTCTTTTCAGAGGATTCTATG---------------GTTCCTCAAAGATCCTTTCATACATTATGTTCGATATCAAGGAAAAGCAATTCTGGCTTCAAAGGGAACTCTTATTCTGATGAAGAAATGGAAATTTCATCTTGTGAATTTTTGGCAATCTTATTTTCACTTTTGGTCTCAACCTTATAGGATCCATATAAAGCAATTACCCAACTCTTCCTTCTCTTTTCTGGGGTATTTTTCAAGTGTACTAAAAAATCCTTTGGTAGTAAGAAATCAAATGCTAGAGAATTCATTTCTAATAAATACTCTGACTAAAAAATTCGATACCATAG---CCCCAGTTATTTCTA-TTATTGGATCA-TTGTCGAAAGCTCGATTTTGTACTGTATT-GGGTCAT-CCTCTTAGTAAACCGATCTGGACCGATTTATCGGA-TTCTGATATTCTTGATCGATTTTGTCGGATATGTAGAAATCTTTGTCG------------------------------------------------------------------------------------------------------------------------------------------------------------------------------------------------------------------------------------------------------------------------------------------------------------------------------------------------------------------------------------------------------------------------------------------------------------
>571Epipactis_veratrifolia
-----TAGAAATCTATGTAAATGGC------AGAATTACAAGG-ATATTTAGATTGAAAAAAGATAGATTTCGGCAACAAAACTTCCTATATCCGCTACTCCTGAAGGAGTCTATTTACTCACTTGCTCATGATCATATATTAAATAGTTTGATTTTTTACGAACCTGTGGAAATTAGTGGTTATGACAATAAATCTAGTTTAGTACTTGTGAAACGTTTAATTACTCAAATGTATCAACAGAAATC---------TTTGATTTATTCGTTGAATGATTCTAACCAAAATGGATTTTGGGGTCACAAGAATTCTTTTTCTTCTCATTTTTATTCTCAAATGGTATCAGAAGGTTTTGGAGTCATTCTGGAAATTCCATTCTCGTCGCGATTAGTATCTTCCCTTGAAGAAAAAAAAATACCGAAATCTCATAATTTACGATCTATTCATTCAATATTTCCCTTTTTAGAGGATAAATTCTCGCATTTAAATTATGTCTCAGATCTACTAATACCCCATCCCCTCCATCTGGAAATCTTGGTTCAAATCCTTCAATGCTGGATCAAAGATGTTCCTTCTTTGCATTTCTTGCGATTTTTATTCCACGAATATCATAATTTGAATAGTCTCATTACTTCAAATAAATCCATTCACGTCTTTTCAAAAAGAAAGAAAAGATTCTTTTGGTTCCTACATAATTCTTATGTATATGAATGCGAATATCTATTCCTGTTTTTTCATAAAAAGTCTTCTTATTTACGATCAACATCTTCTGGAGTCTTTCTGGAGCGAACACATTTCTATGGAAAAATA---------GAATATCTTATAGTAGTGTGTTGTAATTCTTTTCAGAGGATTCTATG---------------GTTCCTCAAAGATCCTTTCATACATTATGTTCGATATCAAGGAAAAGCAATTATGGCTTCAAAGGGAACTCTTATTCTGATGAAGAAATGGAAATTTCATCTTGTGAATTTTTGGCAATATTATTTTCACTTTTGGTCTCAACCTTATAGGATCCATATAAAGCAATTACCCAACTCTTCCTTCTCTTTTCTGGGGTATTTTTCAAGTGTACTAAAAAATACTTTGGTAGTAAGAAATCAAATGCTAGAGAATTCATTTCTAATAAATACTCTGACTAAAAAATTCGATACCATAG---CCCCAGTTATTTCTC-TTATTGGATCA-TTGTCGAAAGCTCGATTTTGTACTGTATT-GGGTCAT-CCTCTTAGTAAACCGATCTGGACCGATTTATCGGA-TTCTGATATTCTTGATCGATTTTGTCGGATATCTAGAAATCTTTGTCGTTATCACAGCGGATCCTCAAAGAAACAGGTTTTGTATCGTATAAAGTATATACTTCGACTTTCGTGTGCTAGAACTTTGGCTCGTAAACATAAAAGTACAGTACGCACTTTTATGCGAAGATTAGGTTCGGGATTCTTAGAAGAATTTTTTTTGGAAGAAGAACAAGCTCTTTCTTTAATCTTCCTCCAAAAAATCCCTT---------TTCCTTTACACGGATTACATAGAGAACGTATTTGGTATTTGGACATTATCCGTATCAATGATCTGGTGGATCATTCATGATTGTTCATGATACTTTTTCATTTTCATGAAAAAAA------AAGATTCATGAATTTGTA-TTCTGAAATGCTCATATATCATTATATATCGT-ATATATCATCCTAATTCGTGGTTAAATT-CACTGAGTAGTCAAAATTTT-------------
>689Aphyllorchis_montana
-----TAGAAATATATGTAAATGCC------AGAATTACAAGG-GTATTTAGATTGAAAAAAGATAGATTTCGGCAACAAAACTTCCTATATCCGCTACTCCTGAAGGAGTCTATTTACTCACTTGTTCATGATCATATCTTCAATAGTTTGATTTTTTACGAACCTGTGGAAATTCTTGGTTATGACAAGAAATCTAGTTTAGTACTTGTGAAACGTTTAATTACTCGAATGTATCAACAGAAATA---------TTTGATTTCTTCGTTGAATGATTCTAACCAAAATGGATTTTGGGGTCACAAGAATTCCTTTTCTTCTCATTTTTCTTCTCAAATGGTATCAGAAGGTTTTGGAATCATTCTGGAAATTCCATTCTCGTCGCGATTAGTATCTTCCCTTGAAGAAAAAAAAAGACCAAAATCTCAGAATTTACGATCTATTCATTCAATATTTCCCTTTTTAGAGGATAAATTCTCGCATTTAAATTATGTGTCAGATCTAATAATACCCCATCCCCTCCATCTGGAAATCTTGGTTCAAATCCTTCAATGCTGGATCAAAGATGTTCCTTCTTTGCATTTATTGCGATTTTTTTTCCACGAATATCATAATTTGAATAGTCTCATTACTTCAAAGAAATCCATTCATGTCTTTTCGAAAAGAAAGAAAAGATTCTTTTGGTTCCTACATAATTCTTATGTATATGAATGCGAATATCTATTCCTTTTTCTTCGTAAAGAGTCTTCTTATTTACGATCAACATCTTCTGGAGTCTTTCTTGAGCGAACACATTTCTATGGAAAAATA---------GAATATCTTCTAGTAGTGTGTTTTAATTCTTTTCGGAGGATTCTATG---------------GTTCCTCAAAGATCCTTTCATACATTATGCTCGATATCAAGGAAAAGCAATTATGGCTTCAAAGGGAACTCTTATTCTGATGAAGAAATGGAAATTTCATCTTGTGAATCTTTGGCAATCTTATTTTCACTTTTGGTCTCAACCTTATAGGATCCATATAAAGCAATTACCCAACTCTTCCTTCTCTTTTCTGGGGTATTTTTCAAGTGTACTAAAAAATACTTTGGTAGTAAGAAATCAAATGCTAGAGAATTCATTTCTAATAAATACTCTGACTAAAAAATTCGATACCATAG---CCCCAGTTATTTCTC-TTATTGGATCA-TTGTCGAAAGCTCAATTTTGTACTGTATT-GGGTCAT-CCTATTAGTAAGCCGATCTGGACCGATTTATCGGA-TTCTGATATTCTTGATCGATTTTGTCGGATATGTAGAAATCTTTGTCGTTATCACAGCGGATCCTCAAAGAAACAGGTTTTGTATCGTATAAAGTATATACTTCGACTTTCGTGTGCTAGAACTTTGGCTCGTAAACATAAAAGTACAGTACGCACTTTTATGCGAAGATTAGGTTCGGGATTCTTAGAAGAATTTTTTTTGGAAGAAGAAAAAGTTCTTTCTTTAATCTTCCTCCAAAGAATCCCTT---------TTCCCTTACACAGATTACATAGAGAACGTATTTGGTATTTGGACATTATCCGTATCAATGATCTGGTGGATCATTCATG----------------------------------------------------AATTTGTA-TTCTGAAATGCTCTTATATCATTATATATCGTAATATATCATCATAATTTGTGGTTAAATT-CACTGAGTAGTCAAAATTTTCAGAATTCTG---
>690Aphyllorchis_pallida
-----TAGAAATATATGTAAATGCC------AGAATTACAAGG-GGATTTAGATTGAAAAAAGATAGATTTCGGCAACAAAACTTCCTATATCCGCTACTCCTGAAGGAGTCTATTTACTCACTTGTTCATGATCATATCTTCAATAGTTTGATTTCTTACGAACCTGTGGAAATTCTTGGTTATGACAAGAAATCTAGTTTAGTACTTGTGAAACGTTTAATTACTCGAATGTATCAACAGAAATA---------TTTGATTTCTTCGTTGAATGATTCTAACCAAAATGGATTTTGGGGTCACAAGAATTCCTTTTCTTCTCATTTTTCTTCTCAAATGGTATCAGAAGGTTTTGGAATCATTCTGGAAATTCCATTCTCGTCGCGATTATTATATTCCCTTGAAGAAAAAAAAAGACCAAAATCTCAGAATTTACGATCTATTAATTCAATATTTCCCTTTTTAGAGGATAAATTCTCGCATTTAAATTATGTGTCAGATCTAATAATACCCCATCCCCTACATCTGGAAATCTTGGTTCAAATCCTTCAATGTTGGATCAAAGATGTTCCTCCTTTGCATTTATTGCGATTTTTTTTCCACGAATATCATAATTTGAATAGTCTCATTACTTCAAAGAAATCCATTCGTGTCTTTTCAAAAAGAAAGAAAAGATTATTTTGGTTCCTACATAATTCTTATGTATATGAATGCGAATATCTATTCCTTTTTCTTAGTAAAGAGTCTTCTTATTTACGATCAACATCTTCTGGAGTCTTTCTTGAGCGAACACATTTCTATGGAAAAATA---------GAACATCTTCTAGTAGTGTGTTTTAATTCTTTTCGGAGGATTCTATG---------------GTTCCTCAAAGATCCTTTCATACATTATGCTCGATATCAAGGAAAAGCAATTATGGCTTCAAAGGGAACTCTTATTCTGATGAAGAAATGGATATTTCGTCTTGTGAATTTTTGGCAATCTTATTTTCACTTTTGGTCTCAACCTTATAGGATCCATATAAAGCAATTACCCAACTCTTCCTTCTCTTTTCTGGGGTATTTTTCAAGTGTACTAAAAAATACTTTGGTAGTAAGAAATCAAATGCTAGAGAATTCATTTCTAATAAATACTCTGACTAAAAAATTCGATACCATAG---CCCCAGTTATTTCTC-TTATTGGATCA-TTGTCGAAAGCTCGATTTTGTACTGTATT-GGGTCAT-CCTATTAGTAAACCGATCTGGACCGATTTATCGGA-TTCTGATATTCTTGATCGATTTTGTCGGATATGTAGAAATCTTTGTCGTTATCACAGCGGATCCTCAAATAAACAGGTTTTGTATCGTATAAAGTATATACTTCGACTTTCGTGTGCTAGAACTTTGGCTCGTAAACATAAAAGTACAGTACGCACTTTTATGCGAAGATTAGGTTCGGGATTCTTAGAAGAATCTTTTTTGGAAGAAGAAAAAGTTCTTTCTTTAATCTTCCTCCAAAAAATCCCTT---------TTTCTTTACACAGATTACATAGAGAACGTATTTGGTATTTGGACATTATCCGTATCAATGATCTGGCGGATCATTCATG----------------------------------------------------AATTTGTA-TTCTGAAATGCTCTTATATCATTATATATCGT-ATATATCATCATAATTTGTGGTTAAATT-CACTGAGTAGTCAAAATTCTCAGAATTCTT---
>Palmorchis_trilobulata
-----TAGAAATGTATGTAAATGGC------AGAATTACAAGGGATATTTAACTTGAAAAAAGATAAATTTCGGCAACAAAACTTCCTATATCCGCTACTCCTGAAGGAGTATATTTACTCACTTGCTCATGATCATAGCTTCAATAGTTTTATTTTTTACGAACCCGTGGAAATTATTGGTTATGACAATAAATCCAGTTTAGTACTTGTGAAACGTTTAATTACTCGAATGTATCAACAGAAATC---------TTTGATTTCTTCGGTGAATGATTCTAACCAAAATGGGTTTTGGGGGCACAAGAATTCTTTTTCTTCTCATTTTTCTTCTCAAATGGTATCAGAAGGTTTTGGAGTCATTCTGGAAATTCCATTCTCGTCGCGATTAGTATCTTCCCTTGAAGAAAAAAGAATACCAAAATCTCATAATTTACGATCTATTCATTCAATATTTCCCTTTTTAGAGGATAAATTCTCGCACTTAAATTATGTGTCAGATCTACTAATACCCCATCCCATCCATCTGGAAATCTTGGTTCAAATCCTTCAATGCTGGATCAAAGATGTTCCTTCTTTGCATTTATTGCGATTGTGTTTCCACGAATATCATAATTTGAATAGTCTCATTACTTCAAAGAAATCCATTTACGTCTTTTCAAAAAGAAAGAAAAGATTCTTTTGGTTCCTACATAATTCTTATGTATATGAATGCGAATATCTATTCCTGTTTCTTCGTAAACAGTCTTCTTATTTACGATCAACATCTTCTGGAGTCTTTCTTGAGCGAACACATTTCTATGGAAAAATA---------GAATATATTATAGTAGTGTGTTGTAATTCTTTTCAGAGGATCCTATG---------------GTTCCTTAAAGATCCTTTCATACATTATGTTCGATATCAAGGAAAAGCAATTCTGGCTTCAAAGGGAACTCTTATTCTGATGAAGAAATGGAAATTTCATCTTGTGAATTTTTGGCAATCTTATTTTCACTTTTGGTCTCAACCTTATAGGATCCATATAAAGCAATTACCCAACTCTTCCTTCTCTTTTCTGGGGTATTTTTCAAGTGTACTAAAAAATCCTTTGGTAGTAAGAAATCAAATGCTAGAGAATTCATTTCTAATAAATACTCTGACTAAGAAATTAGATACCATAG---CCCCAGTTATTTCTC-TTATTGGATCA-TTGTCGAAAGCTCAATTTTGTACTGTATT-GGGTCAT-CCTATTAGTAAACCGATCTGGACCGATTTATCGGA-TTCTGATATTCTTGATCGATTTTGTCGGATATGCAGAAATCTTTGTCGTTATCACAGCGGATCCTCAAAGAAACAGTTTTTGCATCGTATAAAGTATATACTTCGACTTTCGTGTGCTAGAACTTTGGCTCGTAAACATAAAAGTACAGTACGCACTTTTATGCGAAGATTAGGTTCGGGATTCTTAGAAGAATTTTTTTTGGAAGAAGAACAAGCTCTTTCTTTAATCTTCCTCCAAAAAATCCCTT---------TTCCTTTACACGGATTACATAGAGAACGTATTTGGTATTTGGACATTCTCCGTATCAATGATCTGGCGGATCATTCATGATTGTTCATGAAACTTTT-CATTTTCATGAAAAAAA------AAAA-TCATGAATTTGTAGTCCTGAAATGCTCATATATCATTATATATCGT-ATATATCATCATATTCGTGGTG-AAATT-AACTGAATAGTCAAAATCCCCAATCTAACT---
>Palmorchis_sp.
---------------------------------------------------------------------------AACAAAACTTCCTATATCCGCTACTCCTGAAGGAGTATATTTACTCACTTGCTCATGATCATAGCTTCAATAGTTTTATTTTTTACGAACCCGTGGAAATTATTGGTTATGACAATAAATCCAGTTTAGTACTTGTGAAACGTTTAATTACTCGAATGTATCAACAGAAATC---------TTTGATTTCTTCGGTGAATGATTCTAACCAAAATGGATTTTGGGGGCACAAGAATTCTTTTTCTTCTCATTTTTCTTCTCAAATGGTATCAGAAGGTTTTGGAGTCATTCTGGAAATTCCATTCTCGTCGCGATTAGTATCTTCCCTTGAAGAAAAAAGAATACCAAAATCTCATAATTTACGATCTATTCATTCAATATTTCCCTTTTTAGAGGATAAATTCTCGCACTTAAATTATGTGTCAGATCTACTAATACCCCACCCCATCCATCTGGAAATCTTGGTTCAAATCCTTCAATGCTGGATCAAAGACGTTCCTTCTTTGCATTTATTGCGATTGTTTTTCCACGAATATCATAATTTGAATAGTCTCATTACTTCAAAGAAATCCATTTACGTCTTTTCAAAAAGAAAGAAAAGATTCTTTTGGTTCCTACATAATTCTTATGTATATGAATGCGAATATCTATTCCTGTTTCTTCGTAAACAGTCTTCTTATTTACGATCAACATCTTCTGGAGTCTTTCTTGAGCGAACACATTTCTATGGAAAAATA---------GAATATATTATAGTAGTGTGTTGTAATTCTTTTCAGAGGATCCTATG---------------GTTCCTTAAAGATCCTTTCATACATTATGTTCGATATCAAGGAAAAGCAATTCTGGCTTCAAAGGGAACTCTTATTCTGATGAAGAAATGGAAATTTCATCTTGTGAATTTTTGGCAATCTTATTTTCACTTTTGGTCTCAACCTTATAGGATCCATATAAAACAATTACCCAACTCTTCCTTCTCTTTTCTGGGGTATTTTTCAAGTGTACTAAAAAATCCTTTGGTAGTAAGAAATCAAATGCTAGAGAATTCATTTCTAATAAATACTCTGACTAAGAAATTAGATACCATAG---CCCCAGTTATTTCTC-TTATTGGATCA-TTGTCGAAAGCTCAATTTTGTACTGTATT-GGGTCAT-CCTATTAGTAAACCGATCTGGACCGATTTATCGGA-TTCTGATATTCTTGATCGATTTTGTCGGATATGCAGAAATCTTTGTCGTTATCACAGCGGATCCTCAAAGAAACAGTTTTTGCATCGTATAAAGTATATACTTCGACTTTCGTGTGCTAGAACTTTGGCTCGTAAACATAAAAGTACAGTACGCACTTTTATGCGAAGATTAGGTTCGGGATTCTTAGAAGAATTTTTTTTGGAAGAAGAACAAGCTCTTTCTTTAATCTTCCTCCAAAAAATCCCTT---------TTCCTTTACACGGATTACATAGAGAACGTATTTGGTATTTGGACATTCTCCGTATCAATGATCTGGCGGATCATTCATGATTGTTCATGAGACTTTTTCATTTTCATGAAAAAAA------AAGATTCATGAATTTGTA-TTCTGAAATGCTCATATATCATTATATATCGT-ATATATCATCATATTCGTGGGG-AAATTTAACTGAGTAGTCAAAATTCTCAAAATTCTT---
>Palmorchis_powellii
--------------------------------------------------------------------------------------------------------------------------------------------------------ATTTTTTACGAACCCGTGGAAATTATTGGTTATGACAATAAATCTAGTTTAGTACTTGTGAAACGTTTAATTACTCGAATGTATCAACAGAAATC---------TTTGATTTCTTCGGTGAATGATTCTAACCAAAATGGATTTTGGGGGCACAAGAATTCTTTTTCTTCTCATTTTTCTTCTCAAATGGTATCAGAAGGTTTTGGGGTCATTTTGGAAATTCCATTCTCGTCGCGATTAGTATCTTCCCTTGAAGAAAAAAGAATACCAAAATCTCATAATTTACGATCTATTCATTCAATATTTCCCTTTTTAGAGGATAAATTCTCGCACTTAAATTATGTGTCAGATCTACTAATACCCCATCCCATCCATCTGGAAATCTTGGTTCAAATCCTTCAATGCTGGATCAAAGATGTTCCTTCTTTGCATTTATTGCGATTGTTTTTCCACGAATATCATAATTTGAATAGTCTCATTACTTCAAAGAAATCCATTTACGTATTTTCAAAAAGAAAGAAAAGATTCTTTTGGTTCCTACATAATTCTTATGTATATGAATCCGAATATCTATTCCTGTTTCTTCGTAAACAGTCTTCTTATTTACGATCAACATCTTCTGGAGTCTTTCTTGAGCGAACACATTTCTATGGAAAAATA---------GAATATATTATAGTAGTGTGTTGTAATTCTTTTCAGAGGATCCTATG---------------GTTCCTCAAAGATCCTTTCATACATTATGTTCGATATCAAGGAAAAGCAATTCTGGCTTCAAAGGGAACTCTTATTCTGATGAAGAAATGGAAATTTCATCTTGTGAATTTTTGGCAATCTTATTTTCACTTTTGGTCTCAACCTTATAGGATCCATATAAAGCAATTACCCAACTCTTCCTTCTCTTTTCTGGGGTATTTTTCAAGTGTACTAAAAAATACTTTGGTAGTAAGAAATCAAATGCTAGAGAATTCATTTCTAATAAATACTCTGACTAAGAAATTAGATACCATAG---CCCCAGTTATTTCTC-TTATTGGATCA-TTGTCGAAAGCTCAATTTTGTACTGTATT-GGGTCAT-CCTATTAGTAAACCGATCTGGACCGATTTATCGGA-TTTTGATATTCTTGATCGATTTTGTCGGATATGTAGAAATCTTTGTCGTTATCACAGCGGATCCTCAAAGAAACAGGTTTTGTATCGTATAAGGTATATACTTCGACTTTCGTGTGCTAGAACTTTGGCTCGTAAACATAAAAGTACAGTACGCACTTTTATGCGAAGATTAGGTTCGGGATTTTTAGAAGAATTTTTTTTGGAAGAAGAA-----------------------------------------------------------------------------------------------------------------------------------------------------------------------------------------------------------------------------------------------------------------------------------------
>Epipactis_atrorubens
---------------------------------------------------------------------------------------------------------------------------------------------------------------------------------------------------------------------------------------------------------------------------------------------------------------------------------------------------------------------------------------------------------------------------------------------------------------------------------------------------------------------------------------------------------------------------------------------CTTCTTTGCATTTATTGCGATTTTTTTTTCACGAATATCATAATTTGAATAGTCTAATTACTTCAAAGAAATCCATTCACGTCTTTTCAAAAATAAAGAAAAGATTCTTTTGGTTCCTACATAATTCTTATGTATATGAATGCGAATATCTATTCCTGTTTTTTCGTAAAAAGTCTTCTTATTTACGATCAACATCTTCTGGAGTCTTTCTGGAGCGAACACATTTCTATGGAAAAATA---------GAATATCTTATAGTAGTGTGTTGTAATTATTTTCAGAGGATTCTATG---------------GTTCCTCAAAGATCCTTTCATACATTATGTTCGATATCAAGGAAAAGCAATTATGGCTTCAAAGGGAACTCTTATTCTGATGAAGAAATGGAAATTTCATCTTGTTAATTTTTGGCAATCTTATTTTCACTTTTGGTCTCAACCTTATAGGATCCATATAAAGCAATTACCCAACTCTTCCTTCTCTTTTCTGGGGTATTTTTCAAGTGTACTAAAAAATCATTTGGTAGTAAGAAATCAAATGCTAGAGAATTCATTTCTAATAAATACTCTGACTAAAAAATTCGATACCATAG---CCCCAGTTATTTCTC-TTATTGGATCA-TTGTCGAAAGCTCGATTTTGTACTGTATT-GGGTCAT-CCTCTTAGTAAACCGATCTGGACCGATTTATCGGA-TTCTGATATTCTTGATCGATTTTGTCGGATATGTAGAAATCTTTGTCGTTATCACAGCGGATCCTCAAAGAAACAGGTTTTGTATCGTATAAAGTATATAC-------------------------------------------------------------------------------------------------------------------------------------------------------------------------------------------------------------------------------------------------------------------------------------------------------------------------------------------------------------------------------------------------------
>Epipactis_leptochila
----------------------------------------------------------------------------------------------------------------------------------------------------------------------------------------------------------------------------------------------------------------------------------------------------------------------------------------------------------------------------------------------------------------------------------------------------------------------------------------------------------------------------------------------------------------------------------------------TTCTTTGCATTTATTGCGATTTTTTTTTCACGAATATCATAATTTGAATAGTCTAATTACTTCAAAGAAATCCATTCACGTCTTTTCAAAAATAAAGAAAAGATTCTTTTGGTTCCTACATAATTCTTATGTATATGAATGCGAATATCTATTCCTGTTTTTTCGTAAAAAGTCTTCTTATTTACGATCAACATCTTCTGGAGTCTTTCTGGAACGAACACATTTCTATGGAAAAATA---------GAATATCTTATAGTAGTGTGTTGTAATTATTTTCAGAGGATTCTATG---------------GTTCCTCAAAGATCCTTTCATACATTATGTTCGATATCAAGGAAAAGCAATTATGGCTTCAAAGGGAACTCTTATTCTGATGAAGAAATGGAAATTTCATCTTGTTAATTTTTGGCAATCTTATTTTCACTTTTGGTCTCAACCTTATAGGATCCATATAAAGCAATTACCCAACTCTTCCTTCTCTTTTCTGGGGTATTTTTCAAGTGTACTAAAAAATCATTTGGTAGTAAGAAATCAAATGCTAGAGAATTCATTTCTAATAAATACTCTGACTAAAAAATTCGATACCATAG---CCCCAGTTATTTCTC-TTATTGGATCA-TTGTCGAAAGCTCGATTTTGTACTGTATT-GGGTCAT-CCTCTTAGTAAACCGATCTGGACCGATTTATCGGA-TTCTGATATTCTTGATCGATTTTGTCGGATATGTAGAAATCTTTGTCGTTATCACAGCGGATCCTCAAAGAAACAGGTTTTGTATCGTATAAAGTATATAC-------------------------------------------------------------------------------------------------------------------------------------------------------------------------------------------------------------------------------------------------------------------------------------------------------------------------------------------------------------------------------------------------------
>Epipactis_phyllanthes
-----------------------------------------------------------------------------------------------------------------------------------------------------------------------------------------------------------------------------------------------------------------------------------------------------------------------------------------------------------------------------------------------------------------------------------------------------------------------------------------------------------------------------------------------------------------------------------------------------------TTGCGATTTTTTTTTCACGAATATCATAATTTGAATAGTCTAATTACTTCAAAGAAATCCATTCACGTCTTTTCAAAAATAAAGAAAAGATTCTTTTGGTTCCTACATAATTCTTATGTATATGAATGCGAATATCTATTCCTGTTTTTTCGTAAAAAGTCTTCTTATTTACGATCAACATCTTCTGGAGTCTTTCTGGAGCGAACACATTTCTATGGAAAAATA---------GAATATCTTATAGTAGTGTGTTGTAATTATTTTCAGAGGATTCTATG---------------GTTCCTCAAAGATCCTTTCATACATTATGTTCGATATCAAGGAAAAGCAATTATGGCTTCAAAGGGAACTCTTATTCTGATGAAGAAATGGAAATTTCATCTTGTTAATTTTTGGCAATCTTATTTTCACTTTTGGTCTCAACCTTATAGGATCCATATAAAGCAATTACCCAACTCTTCCTTCTCTTTTCTGGGGTATTTTTCAAGTGTACTAAAAAATCATTTGGTAGTAAGAAATCAAATGCTAGAGAATTCATTTCTAATAAATACTCTGACTAAAAAATTCGATACCATAG---CCCCAGTTATTTCTC-TTATTGGATCA-TTGTCGAAAGCTCGATTTTGTACTGTATT-GGGTCAT-CCTCTTAGTAAACCGATCTGGACCGATTTATCGGA-TTCTGATATTCTTGATCGATTTTGTCGGATATGTAGAAATCTTTGTCGTTATCACAGTGGATCCTCAAATAAACAGGTTTTGTATCGTATAAAGTATATACTTCGACTTTCGTGTGCTAGAACTTTGG----------------------------------------------------------------------------------------------------------------------------------------------------------------------------------------------------------------------------------------------------------------------------------------------------------------------------------------------------------------------------
>Epipactis_palustris
----------------------------------------------------------------------------------------------------------------------------------------------------------------------------------------------------------------------------------------------------------------------------------------------------------------------------------------------------------------------------------------------------------------------------------------------------------------------------------------------------------------------------------------------------------------------------------------------TTCTTTGCATTTCTTGCGATTTTTTTTCCACGAATATCATAATTTGAATAGTCTTCTTACTTCAAAGAAATCCATTCACGTCTTTTCAAAAAGAAAGAAAAGATTCTTTTGGTTCCTACATAATTCTTATGTATATGAATGCGAATATCTATTCCTGTTTTTTCGTAAAAAGTCTTCTTATTTACGATCAACATCTTCTGGAGTCTTTCTGGAGCGAACACATTTCTATGGAAAAATA---------GAATATCTTATAGTAGTGTGTTGTAATTCTTTTCAGAGGATTCTATG---------------GTTCCTCAAAGATCCTTTCATACATTATGTTCGATATCAAGGAAAAGCAATTCTGGCTTCAAAGGGAACTCTTATTCTGATGAAGAAATGGAAATTTCATCTTGTGAATTTTTGGCAATCTTATTTTCACTTTTGGTCTCAACCTTATAGGATCCATATAAAGCAATTACCCAACTCTTCCTTCTCTTTTCTGGGGTATTTTTCAAGTGTACTAAAAAATCCTTTGGTAGTAAGAAATCAAATGCTAGAGAATTCATTTCTAATAAATACTCTGACTAAAAAATTCGATACCATAG---CCCCAGTTATTTCTA-TTATTGGATCA-TTGTCGAAAGCTCGATTTTGTACTGTATT-GGGTCAT-CCTCTTAGTAAACCGATCTGGACCGATTTATCGGA-TTCTGATATTCTTGATCGATTTTGTCGGATATGTAGAAATCTTTGTCGTTATCACAGCGGATCCTCAAAGAAACAGGTTTTGTATCGTATAAAGTATATAC-------------------------------------------------------------------------------------------------------------------------------------------------------------------------------------------------------------------------------------------------------------------------------------------------------------------------------------------------------------------------------------------------------
>Aphyllorchis_gollanii
-------------------------------------------------------------------------------------------------------------------------------------------------------------------------------------------------------------------------------------------------------------------------------------------------------------------------------------------------------------------------------------------------------------------------------------------------------------------CATATTTCCCTTTTTAGAGGATAAATTCTCGCATTTAAATTATGTGTCAGATCTACTAATACCCCATCCCCTCCATCTGGAAATCTTGGTTCAAATCCTTCAATGCTGGATCAAAGATGTTCCTTCTTTGCATTTATTGCGATTTTTTTTCCACGAATATCATAATTTGAATAGTCTCATTACTTCAAAGAAATCCATTCATGTCTTTTCAAAAAGAAAGAAAAGATTCTTTTGGTTCCTACATAATTCTTATGTATATGAATGCGAATATCTATTCCTTTTTCTTCGTAAAAAGCCTTCTTATTTACGATCAACATCTTCTGGAGTCTTTCTTGAGCGAACACATTTCTATGGAAAAATA---------GAATATCTTAGAGTAGTGTGTTGTAATTCTTTTCAGAGGATTCTATG---------------GTTCCTCAAAGATCCTTTCATACATTATGTTCGATATCAAGGAAAAGCAATTCTGGCTTCAAAGGGAACTCTTATTCTGATGAAGAAATGGAAATTTCATCTTGTGAATTTTTGGCAATCTTATTTTCACTTTTGGTCTCAACCTTATAGGATCCATATAAAGCAATTACCCAACTCTTCCTTCTCTTTTCTGGGGTATTTTTCAAGTGTACTAAAAAATACTTTGGTAGTAAGAAATCAAATGCTAGAGAATTCATTTCTAATAAATACTCTGACTAAAAAATTTGATACCATAG---CCCCAGTTATTTCTC-TTATTGGATCA-TTGTCAAAAGCTCAATTTTGTACTGTATT-GGGTCAT-CCTATTAGTAAACCGATCTGGACCGATTTATCGGA-TTCTGATATTCTTGATCGATTTTGTCGGATATGTAGAAATCTTTGTCGTTATCACAGCGGATCCTCAAAGAAACAGGTTTTGTATCGTATAAAGTATATACTTCGACTTCGCT-------------------------------------------------------------------------------------------------------------------------------------------------------------------------------------------------------------------------------------------------------------------------------------------------------------------------------------------------------------------------------------------
>555Neottia_acuminata
-----CACATATATATGTAAATTGT------ATAATTAAAAGG-AAATTTTGATTGAAAAAAGAGAGATTTCGGCAACAAAACTTCCTATATCCGCTACTCCTGAAGGAGTCTATTTACTCGCTTGCTCATGATCATATCTTTAACAGTTTTCTTTTTTCCGAACCTGTGGAAATTCTTGGTTATGACAATAAATCTAGTTTAGTACTTGTGAAACGTTTAATTACTCAAATGTATCAACATAAATC---------TTTGATTTTTTCGTTGAATTATTCTAACAAAAATGGATTTTGGGGGCAAAAGAATTCCTTTTCTTCTCATTTTTTTTCTCAAATGATATCAGAAGGTTTTGGAATCATTCTAGAAATTCCATTCTCGTTGCGATTAGTATCTTCCCTTGAAGAAAGAAAAATACCAAAATCTCAGAATTTACGATCTATTCATTCAATATTTCCTTTTTTAGAGGATAAATTCTCGCATTTAAATTATGTATCAGATCTACTAATACCCCATCCCCCCCACCTGGAAATCTTGGTTCAAATCCTTCAATGCTGGATCAAAGATGTTCCTTCTTTGCATTTATTGCGACTTTTTTTCTACGAATATCATAAATTGAATAGTCTCATTACTTCAAAGAAATTCATTCACGTCTTTTCAACAAGAAAGAAAAGATTCTTTTGGTTCCTACATAATTCTTATGTATATGAATGCGAATATCTATTCCTTTTTATTTGTAAAAAGTCTTCTTATTTACGATCAACATCTTCTGGAGTTTTTCTCGAGCGAACACATTTCTATGGAAAAAGA---------GAATATCTTATAGCAGTGTGTTTTAATTCTTTTCAGAGGATTCTAGG---------------GTTCCTCAAAGATCCTTTCATACATTATGTTCGATATCAAGGAAAAGCAATTCTGGCTTCAAAGGGAACTCTTATTCTGATGAATAAATGGAAATTTCATCTTGTGAATTTTTGGCAATCTTATTTTCACTTTTGGTCTCAACCTCATAGGATCCATATAAAGCAATTACCTAACTCTTCCTTCTCTTTTCTGGGGTATTTTTTGAGTGTACTAAAAAATCCTTTGGTAGTAAAAAATCAAATGCTAGAGTATTCATTAGAAATGAATACTCTGACTCAAAAATTTGATACTATAGCCCCCCCAGTTATTTCTC-TTATTGGATCA-TTGTCTAAAGCTCAATTTTGTACTGTATT-GGGTCAT-CCTATTAGTAAACCAATCTGGACCTATTTATCGGA-TTCTGATATTCTTGATCAATTTTGTCGGATATGTAGAAATCTTTGTCGTTATCACAGCGGATCCTCAAATAAACAGGTTTTGTATCGTATAAAGTATATACTACGACTTTCGTGTGCTAGAACTTTGGCTCGTAAACATAAAAGTACAGTACGCACTTTTATGCGAAAATTAGGTTCGGGATTCTTAGAAGGATTTTTTTTGGAAGAAGAACAAGCTCTTTCTTTAATCTTCCTACAAAAAATTCCTT---------TTTCTTTACACGGATTACATAGAGAACGTATTTGGTATTTGGACATTATCCGTATCAATGATCTGGTGGATCATTTATGATTGTTCATGAGACTT---GAGACTTAAGTAAAAAA--------AATTCATGAATTTGTA-TCCTGAAATGCTCATATATCATATATATCAT--------CAGAATTTG---TAGTTAAATT-CACTGAGTAATCAAAATTTTCATAATTTTT---
>Neottia_nidus_avis
----------ATATATGTAAATTGT------AGAATCACAAGG-AAATTTTGATTGAAAAAAGATATATTTTGGCAACAAAACTTCCTATATCCACTACTCCTGAAGGAGTATATTTACTCACTTGCTCATGATCATATCTTCAACAGTTTGATTTTTTCCAAAACTGTGGAAATTCTTGGTTATGACAATAAATTTAGTTTAGTACTTGTGAAACGTTTAATTAATCAAATGTATCAACAGAAATC---------TTTTATTTTTTTGTTGAATGATTCTAACAAAAATGAATGTTGGGGTCACAAGAATGACTTTTATTATAATTTTTTTTATCAAATGGTATCGGAAGGTTTTGAAGTCATTCTGGAAATTTCATTTTCGTCGCGATTATTATATTCCCTTGAAGAAATAAAAATACCAAAATCTCAGAATTTACGATCTATTCATTCAATATTTCCCTTTTTAGAGGATAAATTCTCGCATTTAAATTATGCGTCAGATCTACTAATACCCCACCCCCTAAATCTGGAAATTTTGGTTAAAATCCTTCAATGCTGGATAAAAGATGTTCCTTCTTTGCATTTATTGCGACGTTTTTTCCACAAATATCATAGATTGAATAGTCTAATTACTTCAAATAAATTAATTCATGTCTTTTCAAAAAAAAATAAAAGATTATTTTGGTTCCTACATAATTCTTATGTATATGAATGCGAATATATATTCCTGTTTATTCGTAAAAATTCTTCCTATTTACGATCAACATCTTTTGTATTTTTTCTTGAGCGAACACATTTTTATATAAAAAGA---------GAATATCTTATAGTAGCGTGTTATAATTCTTTTAAGAAGATTATATGTAAGAAGATTATATGGTTCCTAAAAGATCCTTTCATACATTATGTTCAATATCAAGGAAAAGCAATTCTGGCTTCAAAGGGAAGCCTTATTCTGATGAAGAAATGGAAATTTCATATTGTTAATTTTTGGCAATCTTATTTTCACTTTTGGTCTCAATCTTATAGGATCCATATAAAGCAATTACCTAACTCTTCTTTCTCTTTTATGGGGTATTTTTTGAGTGTACTAAAAAATACTTTGGTAGTAAGAAATCAAATGCTAGAGTATTCATTTATAATAAATACTCTGACTCAAAAATTTGATACTATAG---CCCCAGTTATTTCTA-TTATTGGATCA-TTGTCTAAAGATCAATTTTGTACTGTATT-GGGTCAT-CCTATTAGTAAACCTATCTGGACCTATTTATCAGA-TTCTGATATTCTTGATCAATTTTGTCGTATATGTAGAAATATTTGTCGTTATCACAGTGGATCCTCAAATAAAAAGGTTTTGTATCGTATAAAGTATATACTTCGACTTTCGTGTGCTAGAACTTTGGCTCGTAAACATAAAAGTACAGTACGCACTTTCATGCGAAGATTAGGTTCGGAATTCTTAGAAGAATTTTTCTTGGAAGAAGAACAAGCTCTTTCTTTAATCTTACTACAAAAAATAACTT---------TTCCTTTACATATATTACATAGAGAACGTATTTGGTATTTGGACATTATCCATATCAATGATCTGTTGGATCATTCATGA----------------------------------------------------ATTTGTA-TTCTGAAATGCTCATATATCATATATATCAT--------CAGAATTTG---TGGTTAAATT-CACTGATTAATCAAAATTTTCAGAATTATT---
>Ophrys_insectifera
-------------------------------------------------------------------------------------------------------------------------------------------------------------------------------------------------------------------------------------------------------------------------------------------------------------------------------------------------------------------------------------------------------------------------------------------------------------------------------------------------------------------------------------------------------------------------------------AGATGTTCCTTCTTTGCATTTGTTGCGATTGATTTTCCACGAATATCATAATTTAAATAGTGTCATTACTTCAAAAAAAGACATTTACGTCTTTTCAAAAAGAAATCAAAGATTTTTTTGGTTCTTACATAATTCTTATGTATATGAATGCGAATATATATTCCTGTTTCTTCGCAAACAGTCTTCTTATTTACGATCAACATCTTTTGATGTCTTTCTTGAGCGAACACATTTCTATGTAAAAATA---------AAATATTTTAGAGTAATGTATTGTAATTCTTTTCAGAGGATTCTATG---------------GTTCCTCAAAGAACCTTTCATACATTATGTTCAATATCAAGGAAAAGCAATTCTGGCTTCAAAGGGAACTCTAATTCTGATGAATAAATGGAAATTTCATCTTGTTCATTTTTGGCAATTTTATTTTCATTTTTGGTCTCAACCTTATAGGATCCATATAAAGGAATTACCTAACTATTCTTTCTCTTTTATGGGGTATTTTTTAAGTGTACTAAAAAAGACTTTGGTAATAAGAAATCAAATGCTGGAGAATTCATTTTTAATAAATACTATGACTAAGAAATTAGATACCATAG---TCCCAGTTATTTCTC-TTATTGGAGCA-TTGTCAAAAGCTCAATTTTGTACTGTATT-GGGTCAT-CCCATAAGTAAACCAATCTGGACCGATTTATCGGA-TTCTGATATTATTGATCGATTTTGTCGGATATGTAGAAATATTTGTCGTTATCACAGTGGATCTTCAAAAAAACAGGTTTTGTATCGTATAAAGTATATAC-------------------------------------------------------------------------------------------------------------------------------------------------------------------------------------------------------------------------------------------------------------------------------------------------------------------------------------------------------------------------------------------------------
>Ophrys_apifera
-------------------------------------------------------------------------------------------------------------------------------------------------------------------------------------------------------------------------------------------------------------------------------------------------------------------------------------------------------------------------------------------------------------------------------------------------------------------------------------------------------------------------------------------------GGAAATCTTGGTTCAAATCCTTCAATGCTGGATCAAAGATGTTCCTTCTTTGCATTTGTTGCGATTTATTTTCCACGAATATCATAATTTAAATAGTATCATTACTTCAAAAAAAGACATTTACGTCTTTTCAAAAAGAAATCAAAGATTTTTTTGGTTCTTACATAATTCTTATGTATATGAATGCGAATATATATTCCTGTTTCTTCGCAAACAGTCTTCTTATTTACGATCAACATCTTTTGATGTCTTTCTTGAGCGAACACATTTCTATGTCAAAATA---------AAATATTTTAGAGTAATGTATTGTAATTCTTTTCAGAGGATTCTATG---------------GTTCCTCAAAGAACCTTTCATACATTATGTTCAATATCAAGGAAAAGCAATTCTGGCTTCAAAGGGAACTCTAATTCTGATGAATAAATGGAAATTTCATCTTGTTCATTTTTGGCAATTTTATTTTCATTTTTGGTCTCAACCTTATAGGATCCATATAAAGGAATTACCTAACTATTCCTTCTCTTTTATGGGGTATTTTTTAAGTGTACTAAAAAAGACTTTGGTAATAAGAAATCAAATACTGGAGAATTCATTTTTAATAAATACTATGACTAAGAAATTAGATACCATAG---TCCCAGTTATTTCTC-TTATTGGAGCA-TTGTCAAAAGCTCAATTTTGTACTGTATT-GGGTCAT-CCCATAAGTAAACCAATCTGGACCGATTTCTCGGA-TTCTGATATTCTTGATCGATTTTGTCGGATATGTAGAAATATTTGTCGTTATCACAGTGGATCTTCAAAAAAACAGGTTTTGTATCGTATAAAGTATATACTTCGACTTTCGTGTGCTAGGACTTTGGCTCGTAAACACAAA--------------------------------------------------------------------------------------------------------------------------------------------------------------------------------------------------------------------------------------------------------------------------------------------------------------------------------------------------------------
>Serapias_cordigera
---------------------------------------------------------------------------------------------------------------------------------------------------------------------------------------------------------------------------------------------------------------------------------------------------------------------------------------------------------------------------------------------------------------------------------------------------------------------------------------------------------------TGTCAGATCTACTAATACCCCATCCCATCCATATGGAAATCCTGGTTCAACTCCTTCAATGCTGGATCAAAGATGTTCCTTCTTTGCATTTGTTGCGATTTATTTTCCACGAATATCATAATTTAAATAGTGTCATTACTTCAAAGAAAGACATTTACGTCTTTTCAAAAAGAAATCAAAGATTTTTTTGGTTCTTACATAATTCTTATGTATATGAATGTGAATATATATTCCTGTTTCTTCGCAAAAAGTCTTCTTATTTACGATCAACATCTTTTGATGTCTTTCTTGAGCGAACACATTTCTATGGAAAAATA---------GAATATTTTAGAGTAATGTATTGTAATTCTTTTCAGAGGATTCTATG---------------GTTCTTCAAAGAACCTTTCATGCATTATGTTCGATATCAGGGAAAAGCAATTCTGGCTTCAAAGGGAACTCTAATTCTGATTAAGAAATGGAAATTTCATCTTGTTCATTTTTGGCAATTTTATTTTCATTTTTGGTCTCAACCTTATAGGATTCATATAAAGGAATTGCCCAACTATTCCTTCTCTTTTATGGGGTATTTTTTAAATGTACTAAAAAATACTTTGGTAATAAGAAATCAAATGTTGGAGAATTCATATTTAATAAATACTCTGACTAAAAGATTAGATACCATAG---CCCCAGTTATTTCTC-TTATTGGAGCA-TTGTCAAAAGCTCAATTTTGTACTGTATT-GGGCCAT-CCCATTAGTAAACCAATCTGGACCGATTTATCGGA-TTCTGATATTCTTGATCGATTTGGTCGGATATGTAGAAATATTTGTCGTTATCACA----------------------------------------------------------------------------------------------------------------------------------------------------------------------------------------------------------------------------------------------------------------------------------------------------------------------------------------------------------------------------------------------------------------------------------------------------
